# Supplementary material for: Three New Species of Gongronella (Cunninghamellaceae, Mucorales) from Soil in Hainan, China Based on Morphology and Molecular Phylogeny
Source: J Fungi (Basel). 2023 Dec 10;9(12):1182. doi: 10.3390/jof9121182 (PMC10744856; doi:10.3390/jof9121182)
Supplement: Supplementary file 1 [file jof-09-01182-s001.zip]

Archive with 1 entries (1 files):
- jof-2726733-supplementary.fas
