# Supplementary material for: Three New Species of Gongronella (Cunninghamellaceae, Mucorales) from Soil in Hainan, China Based on Morphology and Molecular Phylogeny
Source: J Fungi (Basel). 2023 Dec 10;9(12):1182. doi: 10.3390/jof9121182 (PMC10744856; doi:10.3390/jof9121182)
Supplement: Supplementary file 1 [file jof-09-01182-s001.zip › jof-2726733-supplementary.fas]

>Cunninghamella echinulata CBS 156.28
ATTTGTGGGGAATAGGCTTTA------AAACCCTTTTC----ACCATT--------------------------------AATTCATCCATAATGTGGGTC-AAACCACATGCGCAATGTTT-----TTAAAAGGGTT-ACTTTCGG--GTACTCTTTTTTTATTATAATA----TGGT----TCTTTTTTGGGCTATATTATTAATTT-------TTTTATA----CTAAATTTACTGAATAACGATTGACCATAATTTATGGTTGTTTAAAAATATATTAATTTATAT------AAAAACAACTTTCAGCAATGGATCTCTCGGCTTTCGTATCGATGAAGAACGCAGCAAATCGCGATATTTAATGTGATCTGCCTATAGTGAATCATCAAATCTTTGAACGCATCTTGCACCCTATGGTATTCCGTAGGGTACATCTGTTTCAGTACCAT-TCAAACATCTCCCTCAATCCTTTTTTTTT----------AAAAAAGAGAATGAGATCAGAGATAAATTATAAATGGTCCTGGGTAAGCTGTGCTATAGTCTTTATTG-ACTATACCTGACGGAAT-TC-TATCACTACCCGCCCTTATATCTTTATGGTATAAGCTCGGTGTTAGGAGGTAGGAGCATAGTAAAGAACCTAACTTGCCTTTGTCAGCCTTCTTAATTGAAGGACATGATGCGACTGTGGGACGCCCGATTACCCTCGACTTAAATATCTGTTAAGGTTAAATTCTTGACTAATCTTTTGTAAAAGAAAGAATAGGATAGAATTGGCTTTAATGTTTTTACATCTAGAGTTATA-AATCATTTTGACTCCTGATGGGAAAAAAAAAGTAAGAACTTTCGGGTTCTTT--ACTCCATTTTTCCATTTTTTTGGCCTGAAATCAGATCCCTCAGTAACGGCGAGTGAACGAGGGAAAAGCTCAAAGTTGGAACCTGGTGGGGCCTAGCCTACCCGGATTGTAAAACTAAAGTTTTTGGGTCGTTTAGTCAGCCAGATAAATAAGTCCTCTGGAAAGGGGCGACATAGAGGGTGAAATCCCCGTCTTTGGTCTGAGCATGATTAGGCGTTTGGCCTGGAAACGAAGAGTCAGGTTGTTTGGGAATGCAGCCTAAAATGGGAGGTAAATCTCTCCTAAAGCTAAATATTGACGAAAGACCGATAGCGAACAAGTACCGTGAGGGAAAGATGAAAAGCACTTTGAAAAGAGGGTCAAAAAGTACGTGAAATTGCTGAAAGGGAACCGTATAAAATCAGACTTACTGGTAGGTAATCAACCTTCCTCTCGGGGAGGGTGCACTTGCCTGCTATTGTATGCCAGCAATACTTTGGTTGGGAGGAAAAAAGTAGGAGAAATGTAGCCTGGGTTTCGGCTTAGGTGTTATAGTCTCTTGCAAAATACTCTCGGCTGGAGTAAGGAACGCAGCAAACCGTAAGGCGAAGATTTTGGGCGCTTGGAGT-TAATAGTTGGAGAATTTCTGCTTCGGGTGGTGCTTCAGCTATTGA-TTTTAACTCGCTTAAAGTTCTTTTAATTTGCTTAGGTTGTTGGCTTAATGATTTTATATGACCCGTCTTGAAACACGGACCAAGGAGTCCACCATGGGCGCGAGTCTTTTGGGTGTAGAAACCCCATGGGCGAAAGGAAATTGACTAAGATACCAAGGCGTAAGCTGGCAGTATCCCCCGGCGTAGACGA--TTTTATACTGAAATGTCTGAGGGCAAGCGCCTTATG-ATGGGACCCGAAAGATTGGTGAAACTATACTTGAATAGGGTAAAGCCCAGAGGAACTCTGGGTGGAGGCTCGCAGCGATTCTGGACGATGCAAATCGATCGGTCGAAATTTTGAGTATAGGGGGCGAAAGA
>Gongronella eborenish MUM 10.262*
AAATCTGG--AGTTTCTTTGA--T-ACAATTTCTCTTC-TTTTCCTTTGGAGGCA-----ACTTTGAAGGATTTGAA-GGAATCCA-CTGTGATCTG-TTT-CGAGCTTTTTTTTTTTTTTTTTGAAAAAAAAAAACT-CCCCCCCC--TT----TTTTTTTTTT-GGAAA----AAAA----AGGGGGTGGGGCC---TTTTTTGG-A-------CCCCCAA----TTCAAAACACTTTTTAA-----------AATTTTTGATTGAT--------TCTTAATTGAAAC----AAAAAAACAACTTTCAACAATTGATCTCTCGGCTTACGCATCGATGAAGAACGCAGCGAATCGCGATATGTAATGTGATCTGCATTTAGTGAATCATCGAATCTTTGAACGCATCTTGCGCCCAATGGTAATCCTTTGGGCACGCCTGTTTCAGTGTTATGTTAAA-----CCCAAAAGC---TCTTTTT--------------------------TTGGTGATGTA----ACGTTGGGCTTGCCAATC---TTTTT----TTGATTG-GTCTTGCTT---GGAAT-GA-TATCAATTCCAGTC--------------------------------------GGATCACCTTA--------------------------TTCTTCA-----------GATCAGGCTTTGGTA-----GACTACC---------------------------------------------------GAAAG----------------------------------TCGCGTTTGA-ATGGATTTAGG-CCCGAATTGAG-------------------TGGGATTTT---------------------------------------CCCCTAGTAACGGCGAGTGAA-GAGGGAAAAGCTCAAGTTTGGAAGCT-TCGTGGCATAGCTACGACGCGTTGT-AAACTGAAGTTTTTTGGGTGATTGGGCGACCGGATAAATAAGTCCTTTGGAAAGGGGCAACATAGAGGGTGACATTCCCGTCTTTGGTCCGAGTCAGTGCAGTCG-CTACCCAGGAAACGACGAGTCAGGTTGTTTGGGAATGCAGCCTAAAATGGGAGGTAAATCTCTCCTAAAGCTAAATACTGGCGTAAGACCGATAGCGAACAAGTACCGTGAGGGAAAGATGAAAAGGACTTTGAAAAGAGGGTCAAATAGTACGTGAAATTGTTGAAAGGGAACCGTATGAAAGTAGACTGGCTTGGTGATGATCAATGTGTGTTTCGGCACGCATGCACTCA-TTGCCTTTGCCAGCCAGCGGCAGTTTTTGCTAAAGGAAGAAAATCAGGGGAATGTGGCTTCGATTTCGGTTGAAGTGTTATAGCTCCTGGTAAAATACTTTGGCAGAGACTGAGGCTAGCAGTGGGTCTTTGGG----AACTTTGCTCGCTTGTCGTCCAATGATC----AAGTTTT-CTTCGGATG----CTTGGTTATTGGGTGGCAACTCGTGTGATGCTTCACCCTCCCGCTTAGGTCGCTGGCGTAATGCTTTTATATGACCCGTCTTGAAACACGGACCAAGGAGTCCACGTATAGAGCGAGTCGTT---GGGTGGCAAACCCAAAGGCGAAGTGAAAGCGATTGGGA---AGAAACTGTTACAGGTGGCACTCCCGGGGGGATATGACGTTTTATACAGATTGACCTCA--CCCAAAGCTCTATGCATGGGACCCGAAAGA-TGGTG-AACTATACTTGAATAGGGTGAAGCCAGAGGAAACTCT-GGTGGAGGCTCGTAGCGATTCTGAC--GTGCAAATCGATC-GTCGAA--TTTGAGTATA-GGGGCGAAAGA
>Gongronella eborenish MUM 10.263
AAATCTGG--AGTTTCTTTGA--T-ACAATTTCTCTTC-TTTTCCTTTGGAGGCA-----ACTTTGAAGGATTTGAA-GGAATCCA-CTGTGATCTG-TTT-CGAGCTTTTTTTTTTTTCTTTTGAAAAAGAAAAGCT-GCAGCCCG--TT----TTTTTTCTTT-GGAAA----CAAA----CGGGTGTGGGGCC---TTTTTAGG-A-------CTCGCAA----TTCAATACACTTTATGA-----------AATTCTTGATTGAT--------TCTTAATTGAAAC----AAAAAAACAACTTTCAACAATGGATCTCTCGGCTTACGCATCGATGAAGAACGCAGCGAATCGCGATATGTAATGTGATCTGCATTTAGTGAATCATCGAATCTTTGAACGCATCTTGCGCCCAAGGGTAATCCTTTGGGCACGCCTGTTTCAGTGTTATGTTAAA-----CCCAAAAGC---TCTTTTT--------------------------TTGGTGATGTA----ACGTTGGGCTTGCCAATC---TTTTT----TTGATTG-GTCTTGCTT---GGAAT-GA-TATCAATTCCAGTC--------------------------------------GGATCACCTTA--------------------------TTCTTCA-----------GATCAGGCTTTGGTA-----GACTACC---------------------------------------------------GAAAG----------------------------------TCGCGTTTGA-ATGGATTTAGG-CCCGAATTGA--------------------TGGGATTTT-----ACCATTTTTCAA--TAT-TAACCTGAAATCAGTTCCCCTAGTAACGGCGAGTGAA-GAGGGAAAAGCTCAAGTTTGGAAGCT-TCGTGGCATAGCTACGACGCGTTGT-AAACTGAAGTTTTTTGGGTGATTGGGCGACCGGATAAATAAGTCCTTTGGAAAGGGGCAACATAGAGGGTGACATTCCCGTCTTTGGTCCGAGTCAGTGCAGTCG-CTACCCAGGAAACGACGAGTCAGGTTGTTTGGGAATGCAGCCTAAAATGGGAGGTAAATCTCTCCTAAAGCTAAATACTGGCGTAAGACCGATAGCGAACAAGTACCGTGAGGGAAAGATGAAAAGGACTTTGAAAAGAGGGTCAAATAGTACGTGAAATTGTTGAAAGGGAACCGTATGAAAGTAGACTGGCTTGGTGATGATCAATGTGTGTTTCGGCACGCATGCACTCA-TTGCCTTTGCCAGCCAGCGGCAGTTTTTGCTAAAGGAAGAAAATCAGGGGAATGTGGCTTCGATTTCGGTTGAAGTGTTATAGCTCCTGGTAAAATACTTTGGCAGAGACTGAGGCTAGCAGTGGGTCTTTGGG----AACTTTGCTCGCTTGTCGTCCAATGATC----AAGTTTT-CTTCGGATG----CTTGGTTATTGGGTGGCAACTCGTGTGATGCTTCACCCTCCCGCTTAGGTCGCTGGCGTAATGCTTTTATATGACCCGTCTTGAAACACGGACCAAGGAGTCCACGTATAGAGCGAGTCGTT---GGGTGGCAAACCCAAAGGCGAAGTGAAAGCGATTGGGA---AGAAACTGTTACAGGTGGCACTCCCGGGGGGATATGACGTTTTATACAGATTGACCTCA--CCCAAAGCTCTATGCATGGGACCCGAAAGA-TGGTG-AACTATACTTGAATAGGGTGAAGCCAGAGGAAACTCT-GGTGGAGGCTCGTAGCGATTCTGAC--GTGCAAATCGATC-GTCGAA--TTTGAGTATA-GGGGCGAAAGA
>Gongronella brasiliensis URM 7487*
--TTTTGG--AGTTTCTTTGA--TAACAATTTCTCTTCTTTTTCCTTTGGAGGGCAA---CTTTTGAAGGAATTGAA-GGAATCCA-CTGTGATCTGTTTT-CGAGCTTTCTCAATTT-----------GAGAAAGCT-ACAACCCG--TT----TTTTTTCTTTGGAAAA----CAAA----CGGGTGTGGGGCCTTTTTTTTAGG-A-------CTCGCAA----TTCAATATACTTTATGA-----------AATTCTTGATTGAT--------TCTTAATTGAAAC----AAAAAAACAACTTTCAACAATGGATCTCTCGGCTTACGCATCGATGAAGAACGCAGCGAATCGCGATATGTAATGTGATCTGCATTTAGTGAATCATCGAATCTTTGAACGCATCTTGCGCCCAAGGGTAATCCTTTGGGCACGCCTGTTTCAGTGTTATGTTAAA-----CCCAAAAAC-----TTTTT--------------------------TTGGTGATGTA----ACGTTGGGCTTGCCAATC---TTTTT----TTGATTG-GTCTTGCTT---GGAAT-GA-TGTCAATTCCAGTC--------------------------------------GGATCACCTTA--------------------------TTCTTCA-----------GATCAGGCTTTGGTA-----GACTACC---------------------------------------------------GAAAG----------------------------------TCGCGTTTGA-ATGAATCTTGGCCCCGAATTGA--------------------TGGGATTTTT--TTACCATTTTTCAA--TATTTAACCTGAAATCAGGCCCCCTAGTAACGGCGAGTGAA-GAGGGAAAAGCTCAAGTTTGGAAGCT-TCGTGGCATAGCTACGACGCGTTGT-AAACTGAAGTTTTTTGGGTGATTGGGCGACCGGATAAATAAGTCCTTTGGAAAGGGGCAACATAGAGGGTGACATTCCCGTCTTTGGTCCGAGTCAGTGCAGTCG-CTGCCCAGGAAACGACGAGTCAGGTTGTTTGGGAATGCAGCCTAAAATGGGAGGTAAATCTCTCCTAAAGCTAAATACTGGCGTAAGACCGATAGCGAACAAGTACCGTGAGGGAAAGATGAAAAGGACTTTGAAAAGAGGGTCAAATAGTACGTGAAATTGTTGAAAGGGAACCGTATGAAAGTAGACTGGCTTGGTGATGATCAATGTGTGTTTCGGCACGCATGCACTCA-TTGCCTTTGCCAGCCAGCGGCAGTTTTTGCTAAAGGAAGAAAATCAGGGGAATGTAGCTTCGATTTCGGTTGAAGTGTTATAGCTCCTGGTAAAATACTTTGGCAGAGACTGAGGCTAGCAGTGGGTNTTTGGG----AACTTTGCGCGCTTGTCGTCCAATGGCT----AAGTTTT-CTTCGGATG----CTTGGTTATTGGGTGGCAACTCGTGTGATGCTTCACCCTCCCG------------------------------------------------------------------------------------------------------------------------------------------------------------------------------------------------------------------------------------------------------------------------------------------------------------------------------------------
>Gongronella brasiliensis URM 7488
--TTTTGG--AGTTTCTTTGA--TAACAATTTCTCTTCTTTTTCCTTTGGAGGGCAA---CTTTTGAAGGAATTGAA-GGAATCCA-CTGTGATCTGTTTT-CGAGCTTTCTCAATTT-----------GAGAAAGCT-ACAACCCG--TT----TTTTTTCTTTGGAAAA----CAAA----CGGGTGTGGGGCCTTTTTTTTAGG-A-------CTCGCAA----TTCAATATACTTTATGA-----------AATTCTTGATTGAT--------TCTTAATTGAAAC----AAAAAAACAACTTTCAACAATGGATCTCTCGGCTTACGCATCGATGAAGAACGCAGCGAATCGCGATATGTAATGTGATCTGCATTTAGTGAATCATCGAATCTTTGAACGCATCTTGCGCCCAAGGGTAATCCTTTGGGCACGCCTGTTTCAGTGTTATGTTAAA-----CCCAAAAAC-----TTTTT--------------------------TTGGTGATGTA----ACGTTGGGCTTGCCAATC---TTTTT----TTGATTG-GTCTTGCTT---GGAAT-GA-TGTCAATTCCAGTC--------------------------------------GGATCACCTTA--------------------------TTCTTCA-----------GATCAGGCTTTGGTA-----GACTACC---------------------------------------------------GAAAG----------------------------------TCGCGTTTGA-ATGAATCTTGGCCCCGAATTGA--------------------TGGGATTTTT--TTACCATTTTTCAA--TATTTAACCTGAAATCAGGCCCCCTAGTAACGGCGAGTGAA-GAGGGAAAAGCTCAAGTTTGGAAGCT-TCGTGGCATAGCTACGACGCGTTGT-AAACTGAAGTTTTTTGGGTGATTGGGCGACCGGATAAATAAGTCCTTTGGAAAGGGGCAACATAGAGGGTGACATTCCCGTCTTTGGTCCGAGTCAGTGCAGTCG-CTGCCCAGGAAACGACGAGTCAGGTTGTTTGGGAATGCAGCCTAAAATGGGAGGTAAATCTCTCCTAAAGCTAAATACTGGCGTAAGACCGATAGCGAACAAGTACCGTGAGGGAAAGATGAAAAGGACTTTGAAAAGAGGGTCAAATAGTACGTGAAATTGTTGAAAGGGAACCGTATGAAAGTAGACTGGCTTGGTGATGATCAATGTGTGTTTCGGCACGCATGCACTCA-TTGCCTTTGCCAGCCAGCGGCAGTTTTTGCTAAAGGAAGAAAATCAGGGGAATGTAGCTTCGATTTCGGTTGAAGTGTTATAGCTCCTGGTAAAATACTTTGGCAGAGACTGAGGCTAGCAGTGGGTNTTTGGG----AACTTTGCGCGCTTGTCGTCCAATGGCT----AAGTTTT-CTTCGGATG----CTTGGTTATTGGGTGGCAACTCGTGTGATGCTTCACCCTCCCGC-----------------------------------------------------------------------------------------------------------------------------------------------------------------------------------------------------------------------------------------------------------------------------------------------------------------------------------------
>Gongronella butleri CBS 415.67
AATTTTGG--GGTTTCTTTGA--T-AAAATTTCTCTTC-TTTTCCTTT-------------CTTTGAGGGAATTGAA-GGAATCCA-CTGTGATCTG-TTT-CGAGCTTTTTCATTT------------GAAAAAGCT-ACAACCCG--TT----TTTTTCTTT--GGAAA----CAAA----CGGGTGTGGGGCC----TTTTAGG-T-------CTCGCAA----TTCAATATACTTTATGA-----------AATTCTTGATTGAT--------TCTTAATTGAAAC-----AAAAAACAACTTTCAACAATGGATCTCTCGGCTTACGCATCGATGAAGAACGCAGCGAATCGCGATATGTAATGTGATCTGCATTTAGTGAATCATCGAATCTTTGAACGCATCTTGCGCCCAAGGGTAATCCTTTGGGCACGCCTGTTTCAGTGTTATGTTAAA-----CCCAAAATC----TCTTTT--------------------------TTGGTGATGTA----ACGTTGGGCTTGCCAATC--ATTTTT----TTGATCG-GTCTTGCTT---GGAAT-GA-TATCAATTCCAGTC--------------------------------------GGATCACCTTA--------------------------TTCTTCA-----------GATCAGGCTTTGGTA-----GACTACC---------------------------------------------------GAAAG----------------------------------TCGCGTTTGA-ACGGATTTAGG-CCCGAATTGA--------------------TGGGATTTTT---AAACA-TTTTCAA--TATTTAACCTGAAATCAGGCCCCCTAGTAACGGCGAGTGAA-GAGGGAAAAGCTCAAGTTTGGAAGCT-TCGTGGCATAGCTACGACGCGTTGT-AAACTGAAGTTTTTTGGGTGATTGGGCGACCGGATAAATAAGTCCTTTGGAAAGGGGCAACATAGAGGGTGACATTCCCGTCTTTGGTCCGAGTCAGTGCAGTCG-CTGCCCAGGAAACGACGAGTCAGGTTGTTTGGGAATGCAGCCTAAAATGGGAGGTAAATCTCTCCTAAAGCTAAATACTGGCGTAAGACCGATAGCGAACAAGTACCGTGAGGGAAAGATGAAAAGGACTTTGAAAAGAGGGTCAAATAGTACGTGAAATTGTTGAAAGGGAACCGTATGAAAGTAGACTGGCTTGGTGATGATCAATGTGTGTTTCGGCACGCATGCACTCA-TTGCCTTTGCCAGCCAGCGGCAGTTTTTGCTAAAGGAAGAAAATCAGGGGAATGTAGCTTCGATTTCGGTTGAAGTGTTATAGCTCCTGGTAAAATACTTTGGCAGAGACTGAGGCTAGCAGCGGATCTTTGGG----AACTTTGCGCGCTTGTCGTCCAATGGTC----AAGTTTT-CTTCGGATG----CTTGGTCATTGGGTGGCAACTCGTGTGATGCTTCACCCTTCCGCTTAGGTCGCTGGCGTAATGCTTTTATATGACCCGTCTTGAAACACGGACCAAGGAGTCCACGTATAGAGCGAGTCGTT---GGGTGGCAAACCCAAAGGCGAAGTGAAAGCGATTGGGA---AGAAACTGTTACAGGTGGCACTCCCGGGGGGATATGACGTTTTATACAGATTGACCTCA--CCCAAAGCTCTATGCATGGGACCCGAAAGA-TGGTG-AACTATACTTGAATAGGGTGAAGCCAGAGGAAACTCT-GGTGGAGGCTCGTAGCGATTCTGAC--GTGCAAATCGATC-GTCGAA--TTTGAGTATA-GGGGCGAAAGA
>Gongronella butleri CBS 216.58
AATTTTGG--GGTTTCTTTGA--T-AAAATTTCTCTTC-TTTTCCTTT------------CTTTTGAGGGAATTGAA-GGAATCCA-CTGTGATCTG-TTT-CGAGCTTTTTCATTT------------GAAAAAGCT-ACAACCCG--TT----TTTTTCTTT--GGAAA----CAAA----CGGGTGTGGGGCC----TTTTAGG-T-------CTCGCAA----TTCAATATACTTTATGA-----------AATTCTTGATTGAT--------TCTTAATTGAAAC-----AAAAAACAACTTTCAACAATGGATCTCTCGGCTTACGCATCGATGAAGAACGCAGCGAATCGCGATATGTAATGTGATCTGCATTTAGTGAATCATCGAATCTTTGAACGCATCTTGCGCCCAAGGGTAATCCTTTGGGCACGCCTGTTTCAGTGTTATGTTAAA-----CCCAAAATC----TCTTTT--------------------------TTGGTGATGTA----ACGTTGGGCTTGCCAATC-ATTTTTT----TTGATCG-GTCTTGCTT---GGAAT-GA-TATCAATTCCAGTC--------------------------------------GGATCACCTTA--------------------------TTCTTCA-----------GATCAGGCTTTGGTA-----GACTACC---------------------------------------------------GAAAG----------------------------------TCGCGTTTGA-ACGGATTTAGG-CCCGAATTGA--------------------TGGGATTTTT---AAACA-TTTTCAA--TATTTAACCTGAAATCAGGCCCCCTAGTAACGGCGAGTGAA-GAGGGAAAAGCTCAAGTTTGGAAGCT-TCGTGGCATAGCTACGACGCGTTGT-AAACTGAAGTTTTTTGGGTGATTGGGCGACCGGATAAATAAGTCCTTTGGAAAGGGGCAACATAGAGGGTGACATTCCCGTCTTTGGTCCGAGTCAGTGCAGTCG-CTGCCCAGGAAACGACGAGTCAGGTTGTTTGGGAATGCAGCCTAAAATGGGAGGTAAATCTCTCCTAAAGCTAAATACTGGCGTAAGACCGATAGCGAACAAGTACCGTGAGGGAAAGATGAAAAGGACTTTGAAAAGAGGGTCAAATAGTACGTGAAATTGTTGAAAGGGAACCGTATGAAAGTAGACTGGCTTGGTGATGATCAATGTGTGTTTCGGCACGCATGCACTCA-TTGCCTTTGCCAGCCAGCGGCAGTTTTTGCTAAAGGAAGAAAATCAGGGGAATGTGGCTTCGATTTCGGTCGAAGTGTTATAGCTCCTGGTAAAATACTTTGGCAGAGACTGAGGCTAGCAGCGGATCTTTGGG----AACTTTGCGCGCTTGTCGTCCAATGGCT----AAGTTTT-CTTCGGATG----CTTGGTCATTGGGTGGCAACTCGTGTGATGCTTCACCCTTCCGCTTAGGTCGCTGGCGTAATGCTTTTATATGACCCGTCTTGAAACACGGACCAAGGAGTCCACGTATAGAGCGAGTCGTT---GGGTGGCAAACCCAAAGGCGAAGTGAAAGCGATTGGGA---AGAAACTGTTACAGGTGGCACTCCCGGGGGGATATGACGTTTTATACAGATTGACCTCA--CCCAAAGCTCTATGCATGGGACCCGAAAGA-TGGTG-AACTATACTTGAATAGGGTGAAGCCAGAGGAAACTCT-GGTGGAGGCTCGTAGCGATTCTGAC--GTGCAAATCGATC-GTCGAA--TTTGAGTATA-GGGGCGAAAGA
>Gongronella guangdongensis CGMCC 2.15212*
TTTTTGGG--GGATTCTTTGA--T-ACAATTTCTCTTCTTTTTCTTTC------------------AGGAAATTGAA-GGAATCCA-CTGTGATCTGTTTT-CGAGCTTTTTCTCAATTTTT-----GAGATTAAGCT-ACAACCCG--TT----TTTTTCTTT--GGAAA----CAAA----CGGGTGTGGGGCC---TTTTTAGG-A-------CTCGCAA----TTCAATATACTTTATGA-----------AATTCTTGATTGAT--------TCTTAATTGAAAC----AAAAAAACAACTTTCAACAATGGATCTCTCGGCTTACGCATCGATGAAGAACGCAGCGAATCGCGATATGTAATGTGATCTGCATTTAGTGAATCATCGAATCTTTGAACGCATCTTGCGCCCAAGGGTAATCCTTTGGGCACGCCTGTTTCAGTGTTATGTTAAA-----CCCAAAAAC-----TTTTT--------------------------TTGGTGATGTA----ACGTTGGGCTTGCCAATC---TTTTT----TAGATTG-GTCTTGCTT---GGAAT-GA-TGTCAATTCCAGTC--------------------------------------GGATCACCTTA--------------------------TTCTTCA-----------GATCAGGCTTTGGTA-----GATTACC---------------------------------------------------GAAAG----------------------------------TCGCGTTTGA-ACGGATTTTGG-CCCGAATTGA--------------------TGGGATTTTT--AAAACATTTTTCAA--TAT-TAACCT-AAATCAGGCCCCCTAGTAACGGCGAGTGAA-GAGGGAAAAGCTCAAGTTTGGAAGCT-TCGTGGCATAGGTACGACGCGTTGT-AAACTGAAGTTTTTTGGGTGATTGGGCGACCGGATAAATAAGTCCTTTGGAAAGGGGCAACATAGAGGGTGACATTCCCGTCTTTGGTCCGAGTCAGTGCAGTCG-CTACCCAGGAAACGACGAGTCAGGTTGTTTGGGAATGCAGCCTAAAATGGGAGGTAAATCTCTCCTAAAGCTAAATACTGGCGTAAGACCGATAGCGAACAAGTACCGTGAGGGAAAGATGAAAAGGACTTTGAAAAGAGGGTCAAATAGTACGTGAAATTGTTGAAAGGGAACCGTATGAAAGTAGACTGGCTTGGTGATGATCAATGTGTGTTTCGGCACGCATGCACTCA-TTGCCTTTGCCAGCCAGCGGCAGTTTTTGCTAAAGGAAGAAAATCAGGGGAATGTGGCTTCGACTTCGGTTGAAGTGTTATAGCTCCTGGTAAAATACTTTGGCAGAGACTGAGGCTAGCAGTGGGTTTTTGGG----AACTTTGCGCGCTTGTCGTCCAATGGTC----AAGTTTT-CTTCGGATG----CTTGGTTATTGGGTGGCAACTCGTGTGATGCTTCACCCTCCCGCTTAGGTCGCTGGCGTAATGCTTTTATATGACCCGTCTTGAAACACGGACCAAGGAGTCCACGTATAGAGCGAGTCGTT---GGGTGGCAAACCCAAAGGCGAAGTGAAAGCGATTGGGA---AGAAACTGTTACAGGTGGCACTCCCGGGGGGATATGACGTTTTATACAGATTGACCTCA--CCCAAAGCTCTATGCATGGGACCCGAAAGA-TGGTG-AACTATACTTGAATAGGGTGAAGCCAGAGGAAACTCT-GGTGGAGGCTCGTAGCGATTCTGAC--GTGCAAATCGATC-GTCGAA--TTTGAGTATA-GGGGCGAAAG-
>Gongronella guangdongensis CGMCC 2.15213
TTTTTGGG--GGATTCTTTGA--T-ACAATTTCTCTTCTTTTTCTTTC------------------AGGAAATTGAA-GGAATCCA-CTGTGATCTGTTTT-CGAGCTTTTTCTCAATTTTT-----GAGATTAAGCT-ACAACCCG--TT----TTTTTCTTT--GGAAA----CAAA----CGGGTGTGGGGCC---TTTTTAGG-A-------CTCGCAA----TTCAATATACTTTATGA-----------AATTCTTGATTGAT--------TCTTAATTGAAAC----AAAAAAACAACTTTCAACAATGGATCTCTCGGCTTACGCATCGATGAAGAACGCAGCGAATCGCGATATGTAATGTGATCTGCATTTAGTGAATCATCGAATCTTTGAACGCATCTTGCGCCCAAGGGTAATCCTTTGGGCACGCCTGTTTCAGTGTTATGTTAAA-----CCCAAAAAC-----TTTTT--------------------------TTGGTGATGTA----ACGTTGGGCTTGCCAATC---TTTTT----TAGATTG-GTCTTGCTT---GGAAT-GA-TGTCAATTCCAGTC--------------------------------------GGATCACCTTA--------------------------TTCTTCA-----------GATCAGGCTTTGGTA-----GATTACC---------------------------------------------------GAAAG----------------------------------TCGCGTTTGA-ACGGATTTTGG-CCCGAATTGA--------------------TGGGATTTTT--AAAACATTTTTCAA--TAT-TAACCT-AAATCAGGCCCCCTAGTAACGGCGAGTGAA-GAGGGAAAAGCTCAAGTTTGGAAGCT-TCGTGGCATAGGTACGACGCGTTGT-AAACTGAAGTTTTTTGGGTGATTGGGCGACCGGATAAATAAGTCCTTTGGAAAGGGGCAACATAGAGGGTGACATTCCCGTCTTTGGTCCGAGTCAGTGCAGTCG-CTACCCAGGAAACGACGAGTCAGGTTGTTTGGGAATGCAGCCTAAAATGGGAGGTAAATCTCTCCTAAAGCTAAATACTGGCGTAAGACCGATAGCGAACAAGTACCGTGAGGGAAAGATGAAAAGGACTTTGAAAAGAGGGTCAAATAGTACGTGAAATTGTTGAAAGGGAACCGTATGAAAGTAGACTGGCTTGGTGATGATCAATGTGTGTTTCGGCACGCATGCACTCA-TTGCCTTTGCCAGCCAGCGGCAGTTTTTGCTAAAGGAAGAAAATCAGGGGAATGTGGCTTCGACTTCGGTTGAAGTGTTATAGCTCCTGGTAAAATACTTTGGCAGAGACTGAGGCTAGCAGTGGGTTTTTGGG----AACTTTGCGCGCTTGTCGTCCAATGGTC----AAGTTTT-CTTCGGATG----CTTGGTTATTGGGTGGCAACTCGTGTGATGCTTCACCCTCCCGCTTAGGTCGCTGGCGTAATGCTTTTATATGACCCGTCTTGAAACACGGACCAAGGAGTCCACGTATAGAGCGAGTCGTT---GGGTGGCAAACCCAAAGGCGAAGTGAAAGCGATTGGGA---AGAAACTGTTACAGGTGGCACTCCCGGGGGGATATGACGTTTTATACAGATTGACCTCA--CCCAAAGCTCTATGCATGGGACCCGAAAGA-TGGTG-AACTATACTTGAATAGGGTGAAGCCAGAGGAAACTCT-GGTGGAGGCTCGTAGCGATTCTGAC--GTGCAAATCGATC-GTCGAA--TTTGAGTATA-GGGGCGAAAGA
>Gongronella koreana  EML−TS2Bp*
CTTTTTGG-GGGATTCTTTGA--T-ACAATTTCTCTTC-TTTTCCTTT------------------TAGAGATTGAA-GGAATCCA-CTGTGATCTGTTTT-CGAGCTTTTTCTCAATTTTT-----GAGATTAAGCT-ACAACCCG--TT----TTTTTCTTT--GGAAA----CAAA----CGGGTGTGGGGCC---TTTTTGAG-A-------CTCGCAA----TTCAATATACTTTATGA-----------AATTCTTGATTGAT--------TCTTAATTGAAAC----AAAAAAACAACTTTCAACAATGGATCTCTCGGCTTACGCATCGATGAAGAACGCAGCGAATCGCGATATGTAATGTGATCTGCATTTAGTGAATCATCGAATCTTTGAACGCATCTTGCGCCCAAGGGTAATCCTTTGGGCACGCCTGTTTCAGTGTTATGTTAAA-----CCCAAAAAC-----TTTTT--------------------------TTGGTGATGTA----ACGTTGGGCTTGCCAATC---TTTTT----TAGATTG-GTCTTGCTT---GGAAT-GA-TGTCAATTCCAGTC--------------------------------------GGATCACCTTA--------------------------TTCTTCA-----------GATCAGGCTTTGGTA-----GATTACC---------------------------------------------------GAAAG----------------------------------TCGCGTTTGA-ACGGATTTTGG-CCCGAATTGA--------------------TGGGATTTTT--AAAACAATTTTCAA--TATTTAACCTGAAATCA-------------------------------------------------------------------------------------------------------------------------------------------------------------------------------------------------------------------------------------------------ATCTCTCCTAAAGCTAAATACTGGCGTAAGACCGATAGCGAACAAGTACCGTGAGGGAAAGATGAAAAGGACTTTGAAAAGAGGGTCAAATAGTACGTGAAATTGTTGAAAGGGAACCGTATGAAAGTAGACTGGCTTGGTGATGATCAATGTGTGTTTCGGCACGCATGCACTCA-TTGCCTTTGCCAGCCAGCGGCAGTTTTTGCTAAAGGAAGAAAATCAGGGGAATGTGGCTTCGACTTCGGTTGAAGTGTTATAGCTCCTGGTAAAATACTTTGGCAGAGACTGAGGCTAGCAGTGGGTTTTTGGG----AACTTTGCGCGCTTGTCGTCCAATGGTC----AAGTTTT-CTTCGGATG----CTTGGTTATTGGGTGGCAACTCGTGTGATGCTTCACCCTCCCGCTTAGGTCGCTGGCGTAATGCTTTTATATGACCCGTCTTGAAACACGGACCAAGGAGTCCACGTATAGAGCGAGTCGTT---GGGTGGCAAACCCAAAGGCGAAGTGAAAGCGATTGGGA---AGAAACTGTAACAGGTGGCACTCCCGGGGGGATATGACGTTTTATACAGATTGACCTCA--CCCAAAGCTCTATGCATGGGACCCGAAAGA-TGGTG-AACTATACTTGAATAGGGTGAAGCCAGAGGAAACTCT-GGTGGAAGCTCGTAGCGATTCTGAC--GTGCCAATCGATC-GTCGAA--TTTGAGTATA-GGGGCGAAAGA
>Gongronella koreana EML−TS2Bp−2
----------------TTTGA--T-ACAATTTCTCTTC-TTTTCCTTT------------------TAGGAATTGAA-GGAATCCA-CTGTGATCTGTTTT-CGAGCTTTTTCTCAATTTTT-----GAGATTAAGCT-ACAACCCG--TT----TTTTTCTTT--GGAAA----CAAA----CGGGTGTGGGGCC---TTTTTAGG-A-------CTCGCAA----TTCAATATACTTTATGA-----------AATTCTTGATTGAT--------TCTTAATTGAAAC----AAAAAAACAACTTTCAACAATGGATCTCTCGGCTTACGCATCGATGAAGAACGCAGCGAATCGCGATATGTAATGTGATCTGCATTTAGTGAATCATCGAATCTTTGAACGCATCTTGCGCCCAAGGGTAATCCTTTGGGCACGCCTGTTTCAGTGTTATGTTAAA-----CCCAAAAAC-----TTTTT--------------------------TTGGTGATGTA----ACGTTGGGCTTGCCAATC---TTTTT----TAGATTG-GTCTTGCTT---GGAAT-GA-TGTCAATTCCAGTC--------------------------------------GGATCACCTTA--------------------------TTCTCCA-----------GATCAGGCTTTGGTA-----GATTACC---------------------------------------------------GAAAG----------------------------------TCGCGTTTGA-ACGGATTTTGG-CCCGAATTGA--------------------TGGGATTTTT--AAAACATTTTTCAA--TATTTAACCTGAAATCAGGCCCCCTAGTAACGGCGAGTGAA-GAGGGAAAAGCTCAAGTTTGGAAGCT-TCGTGGCATAGCTACGACGCGTTGT-AAACTGAAGTTTTTTGGGTGATTGGGCGACCGGATAAATAAGTCCTTTGGAAAGGGGCAACATAGAGGGTGACATTCCCGTCTTTGGTCCGAGTCAGTGCAGTCG-CTACCCAGGAAACGACGAGTCAGGTTGTTTGGGAATGCAGCCTAAAATGGGAGGTAAATCTCTCCTAAAGCTAAATACTGGCGTAAGACCGATAGCGAACAAGTACCGTGAGGGAAAGATGAAAAGGACTTTGAAAAGAGGGTCAAATAGTACGTGAAATTGTTGAAAGGGAACCGTATGAAAGTAGACTGGCTTGGTGATGATCAATGTGTGTTTCGGCACGCATGCACTCA-TTGCCTTTGCCAGCCAGCGGCAGTTTTTGCTAAAGGAAGAAAATCAGGGGAATGTGGCTTCGACTTCGGTTGAAGTGTTATAGCTCCTGGTAAAATACTTTGGCAGAGACTGAGGCTAGCAGTGGGTTTTTGGG----AACTTTGCGCGCTTGTCGTCCAATGGTC----AAGTTTT-CTTCGGATG----CTTGGTTATTGGGTGGCAACTCGTGTGATGCTTCACCCTCCCGCTTAGGTCGCTGGCGTAATGCTTTTATATGACCCGTCTTGAAACACGGACCAAGGAGTCCACGTATAGAGCGAGTCGTT---GGGTGGCAAACCCAAAGGCGAAGTGAAAGCGATTGGGA---AGAAACTGTAACAGGTGGCACTCCCGGGGGGATATGACGTTTTATACAGATTGACCTCA--CCCAAAGCTCTATGCATGGGACCCGAAAGA-TGGTG-AACTATACTTGAA------------------------------------------------------------------------------------------------
>Gongronella lacrispora ATCC 24412*
TTTTTTGGGAGATTGCTTTGAATTAAAAATTTCTTTTC-TTTTCCTAC-----------------CCGGGAATTGAATTGAACCCC-CTGGGATCTGTTTT-CGAGCTTTCTTTTTCTTTTTTTGAATTGA-AAAGCT-ACACCCCGGGTTTTTATTTCTCTCTGGGGATA----TAAACTTTCGGGTGTGGGACC---TTTTTGGA-A-------CCCCAAT----TTAAATATACTTTATGA-----------AATTC-TGATTGAT--------TCTTAATTGAAACAA--AAAAAAACAACTTTCAACAATGGATCTCTCGGCTTACGCATCGATGAAGAACGCAGCGAATCCCCATATGTAATGTGATCTGCATTTATTGAATAACCGAATCTTTGAAAGCCTCTTGCGCCCAAGGGAAATCCTTGGGGCCCCCCTGTTTCAGTGTTATGTTAAA-----CCCAAACTTTTTTTTCTTTTTTTTTTTTGATTGATTGAAAATCTTTTGGTAATGTA----ATGTTGGGGTGGCCTTTTTAATCTTTTGGATTGATTG-GTCTTGCTT---GGAAT-GATTTTTTATTCCAGTC--------------------------------------GGATCATAATT--------------------------TCATTCA-----------GATTTGACTTTGGTA-----GACTACC---------------------------------------------------GAAAG----------------------------------TTGTGTTTGATTTGAGATTAGGACTCGAGTTTTTTAGT---------------TGGAATATGA-------CTTTTTCAA--TAT-TAACCTGGAATTAATT-CCCTAGTAACGGCGAGTGAA-GAGGGAAAAGCTCAAGTTTGGAAGCT-TCGTGGCATAGCTACGACGCGTTGT-AAACTGAAGTTTTTTGGGTGATTGGGCGACCGAATAAATAAGTCCTTTGGAAAGGGGCAACATAGAGGGTGACATTCCCGTCTTTGGTTCGAGTCAGTTCAATCG-CTACCCAGGAAACGACGAGTCAGGTTGTTTGGGAATGCAGCCTAAAATGGGAGGTAAATCTCTCCTAAAGCTAAATACTGGCGTAAGACCGATAGCGAACAAGTACCGTGAGGGAAAGATGAAAAGGACTTTGAAAAGAGGGTCAAATAGTACGTGAAATTGTTGAAAGGGAACCGTATGAAAGTAGACTGGCTTGGTGATGATCAATGTGTGTTTCGACACGCATGCACTCATTGCCAATTGCCAGCCAGCGGCAGTTTTTGTTGAAGGAAGAAAATCTTGGGAATGTGGCTTTGACCTTGGTTGAAGTGTTATAGCCCTTGATAAAATACTTTGGCAGAGACTGAGGCTAGCAGTGGGTCTTTTGG---GAAGTTTGCTCGCTTGTCGCTTGATGGTC----AAGTTTTTCTTCGGATG----CTTGGTGATTGAGAGGCAACTCGTGTGATGCTTCACCCTCCCACTTAGGTCGCTGGCGTA-------------------------------------------------------------------------------------------------------------------------------------------------------------------------------------------------------------------------------------------------------------------------------------------------------------------------
>Gongronella orasabula EML−QF12−1*
------------------------------TTCCCTTC-TTTTCCTTT------------------TAGGAATTGAA-GGAATCCA-CTGTGATCTGTTTT-CGAGCTTTTTCTCAATTTTT-----GAGATTAAGCT-ACAACCCG--TT----TTTTTCTTT--GGAAA----CAAA----CGGGTGTGGGGCC---TTTTTAGG-A-------CTCGCAA----TTCAATATACTTTATGA-----------AATTCTTGATTGAT--------TCTTAATTGAAAC----AAAAAAACAACTTTCAACAATGGATCTCTCGGCTTACGCATCGATGAAGAACGCAGCGAATCGCGATATGTAATGTGATCTGCATTTAGTGAATCATCGAATCTTTGAACGCATCTTGCGCCCAAGGGTAATCCTTTGGGCACGCCTGTTTCAGTGTTATGTTAAA-----CCCAAAAAC-----TTTTT--------------------------TTGGTGATGTA----ACGTTGGGCTTGCCAATC---TTTTT----TAGATTG-GTCTTGCTT---GGAAT-GA-TGTCAATTCCAGTC--------------------------------------GGATCACCTTA--------------------------TTCTTCA-----------GATCAGGCTTTGGTA-----GATTACC---------------------------------------------------GAAAG----------------------------------TCGCGTTTGA-ACGGATTTTGG-CCCGAATTGA--------------------TGGGATTTTT--AAAACATTTTTCAA--TATTTAACCTGAAATCAGGCCCCCTAGTAACGGCGAGTGAA-GAGGGAAAAGCTCAAGTTTGGAAGCT-TCGTGGCATAGCTACGACGCGTTGT-AAACTGAAGTTTTTTGGGTGATTGGGCGACCGGATAAATAAGTCCTTTGGAAAGGGGCAACATAGAGGGTGACATTCCCGTCTTTGGTCCGAGTCAGTGCAGTCG-CTACCCAGGAAACGACGAGTCAGGTTGTTTGGGAATGCAGCCTAAAATGGGAGGTAAATCTCTCCTAAAGCTAAATACTGGCGTAAGACCGATAGCGAACAAGTACCGTGAGGGAAAGATGAAAAGGACTTTGAAAAGAGGGTCAAATAGTACGTGAAATTGTTGAAAGGGAACCGTATGAAAGTAGACTGGCTTGGTGATGATCAATGTGTGTTTCGGCACGCATGCACTCA-TTGCCTTTGCCAGCCAGCGGCAGTTTTTGCTAAAGGAAGAAAATCAGGGGAATGTGGCTTCGACTTCGGTTGAAGTGTTATAGCTCCTGGTAAAATACTTTGGCAGAGACTGAGGCTAGCAGTGGGTTTTTGGG----AACTTTGCGCGCTTGTCGTCCAATGGTC----AAGTTTT-CTTCGGATG----CTTGGTTATTGGGTGGCAACTCGTGTGATGCTTCACCCTCCCGCTTAGGTCGCTGGCGTAATGCTTTTATATGACCCGTCTTGAAACACGGACCAAGGAGTCCACGTATAGAGCGAGTCGTT---GGGTGGCAAACCCAAAGGCGAAGTGAAAGCGATTGGGA---AGAAACTGTAACAGGTGGCACTCCCGGGGGGATATGACGTTTTATACAGATTGACCTCA--CCCAAAGCTCTATGCATGGGACCCGAAAGA-TGGTG-AACTATACTTGAATAGGGTGAAGCCAGAGGAAACTCT-GGTGGAGGCTCGTAGCGATTCTGAC--GTGCAAATCGATC-GTCGAA--TTTGAGTATA-GGGGCGAAA--
>Gongronella koreana EML−TS2Bp−2
------------------------------TTCCCTTC-TTTTCCTTT------------------TAGGAATTGAA-GGAATCCA-CTGTGATCTGTTTT-CGAGCTTTTTCTCAATTTTT-----GAGATTAAGCT-ACAACCCG--TT----TTTTTCTTT--GGAAA----CAAA----CGGGTGTGGGGCC---TTTTTAGG-A-------CTCGCAA----TTCAATATACTTTATGA-----------AATTCTTGATTGAT--------TCTTAATTGAAAC----AAAAAAACAACTTTCAACAATGGATCTCTCGGCTTACGCATCGATGAAGAACGCAGCGAATCGCGATATGTAATGTGATCTGCATTTAGTGAATCATCGAATCTTTGAACGCATCTTGCGCCCAAGGGTAATCCTTTGGGCACGCCTGTTTCAGTGTTATGTTAAA-----CCCAAAAAC-----TTTTT--------------------------TTGGTGATGTA----ACGTTGGGCTTGCCAATC---TTTTT----TAGATTG-GTCTTGCTT---GGAAT-GA-TGTCAATTCCAGTC--------------------------------------GGATCACCTTA--------------------------TTCTTCA-----------GATCAGGCTTTGGTA-----GATTACC---------------------------------------------------GAAAG----------------------------------TCGCGTTTGA-ACGGATTTTGG-CCCGAATTGA--------------------TGGGATTTTT--AAAACATTTTTCAA--TATTTAACCTGAAATCAGGCCCCCTAGTAACGGCGAGTGAA-GAGGGAAAAGCTCAAGTTTGGAAGCT-TCGTGGCATAGCTACGACGCGTTGT-AAACTGAAGTTTTTTGGGTGATTGGGCGACCGGATAAATAAGTCCTTTGGAAAGGGGCAACATAGAGGGTGACATTCCCGTCTTTGGTCCGAGTCAGTGCAGTCG-CTACCCAGGAAACGACGAGTCAGGTTGTTTGGGAATGCAGCCTAAAATGGGAGGTAAATCTCTCCTAAAGCTAAATACTGGCGTAAGACCGATAGCGAACAAGTACCGTGAGGGAAAGATGAAAAGGACTTTGAAAAGAGGGTCAAATAGTACGTGAAATTGTTGAAAGGGAACCGTATGAAAGTAGACTGGCTTGGTGATGATCAATGTGTGTTTCGGCACGCATGCACTCA-TTGCCTTTGCCAGCCAGCGGCAGTTTTTGCTAAAGGAAGAAAATCAGGGGAATGTGGCTTCGACTTCGGTTGAAGTGTTATAGCTCCTGGTAAAATACTTTGGCAGAGACTGAGGCTAGCAGTGGGTTTTTGGG----AACTTTGCGCGCTTGTCGTCCAATGGTC----AAGTTTT-CTTCGGATG----CTTGGTTATTGGGTGGCAACTCGTGTGATGCTTCACCCTCCCGCTTAGGTCGCTGGCGTAATGCTTTTATATGACCCGTCTTGAAACACGGACCAAGGAGTCCACGTATAGAGCGAGTCGTT---GGGTGGCAAACCCAAAGGCGAAGTGAAAGCGATTGGGA---AGAAACTGTAACAGGTGGCACTCCCGGGGGGAAATAACGTTTTATCCAGATTGACCTCA--CCCAAAGCTCTATGCATGGGACCCGAAAGA-TGGTG-AACTATACTTGAATAGGGTGAAGCCAGAGGAAACTCT-GGTGGAGGCTCGTAGCGATTCTGAC--GTGCAAATCGATC-GTCGAA--TTTGAGTATA-GGGGCGAAA--
>Gongronella sichuanensis CGMCC3.19651*
---TTTTG--TTGTTCTTTGA--T--TGATTTCTCTTC-TTTTCCTTT------------------TATGAATTGAA-GGAATCCA-CTGTGATCTGTTTT-CGAGCTTTTTCTCAATTTTT-----GATATTAATCT-ACAACCCG--TT----TTTTTCTTT--GTAAA----CAAA----CGGGTGTGGGGGC---TTTTTAGG-A-------CTCGCAA----TTCAATATACTTTATGA-----------AATTCTTGATTGAT--------TCTTAATTGAAAC----AAAAAAACAACTTTCAACAATGGATCTCTCGGCTTACGCATCAATGAAGAACGCAGCGAATCGCGATATGTAATGTGATCTGCATTTATTGAATCATCGAATCTTTGAACGCATCTTGCGCCCAAGGGTAATCCTTTGGGCACGCCTGTTTCATTGTTATGTTAAA-----CCCAAAAAC-TTTTTTTTT--------------------------TTGTGGAGGGA----AGGTTGGGCTGGCCATCC--TTTTTT----TATATTG-GTCGGGCGG---GGAGG-GA-GGGCAATTCCAGCC--------------------------------------GGATCACCTTA--------------------------TTCTTCA-----------AATCAGGGTGTGGGA-----GAAAACC---------------------------------------------------AAAAG----------------------------------ACGCGTGGGA-ATGAATTTTGG-CCCGAAGGGA--------------------GGGGATTTTT--AAAACATTTTTCTA--TATTTAACCTGAAATCGGGG----------------------------------------------------TGGCATAGCTACGACGCGTTGT-AAACTGAAGTTTTTTGGGTGATTGGGCGACCGGATAAATAAGTCCTTTGGAAAGGGGCAACATAGAGGGTGACATTCCCGTCTTTGGTCCGAGTCAGTGCAGTCG-CTACCCAGGAAACGACGAGTCAGGTTGTTTGGGAATGCAGCCTAAAATGGGAGGTAAATCTCTCCTAAAGCTAAATACTGGCGTAAGACCGATAGCGAACAAGTACCGTGAGGGAAAGATGAAAAGGACTTTGAAAAGAGGGTCAAATAGTACGTGAAATTGTTGAAAGGGAACCGTATGAAAGTAGACTGGCTTGGTGATGATCAATGTGTGTTTCGGCACGCATGCACTCA-TTGCCTTTGCCAGCCAGCGGCAGTTTTTGCTAAAGGAAGAAAATCAGGGGAATGTGGCTTCGACTTCGGTTGAAGTGTTATAGCTCCTGGTAAAATACTTTGGCAGAGACTGAGGCTAGCAGTGGGTTTTTGGG----AACTTTGCGCGCTTGTCGTCCAATGGTC----AAGTTTT-CTTCGGATG----CTTGGTTATTGGGTGGCAACTCGTGTGATGCTTCACCCTCCCGCTTAGGTCGCTGGCGTAATGCTTTTATATGACCCGTCTTGAAACACGGACCAAGGAGTCCACGTATAGAGCGAGTCGTT---GGGTGGCAAACCCAAAGGCGAAGTGAAAGCGATTGGGA---AGAAACTGTTACAGGTGGCACTCCCGGGGGGATATGACGTTTTATACAGATTGACCTCA--CCCAAAGCTCTATGCATGGGACCCGAAAGA-TGGTG-AACTATACTTGAATAGGGTGAAGCCAGAGGAAACTCT-GGTGGAGGCTCGTAGCGATTCTGAC--GTGCAAATCGATC-GTCGAA--TTTGAGTATA-GGGGCGAAAGA
>Gongronella sichuanensis CGMCC3.19652
---TTTTG--TTGTTCTTTGA--T--TGATTTCTCTTC-TTTTCCTTT------------------TATGAATTGAA-GGAATCCA-CTGTGATCTGTTTT-CGAGCTTTTTCTCAATTTTT-----GATATTAATCT-ACAACCCG--TT----TTTTTCTTT--GTAAA----CAAA----CGGGTGTGGGGGC---TTTTTAGG-A-------CTCGCAA----TTCAATATACTTTATGA-----------AATTCTTGATTGAT--------TCTTAATTGAAAC----AAAAAAACAACTTTCAACAATGGATCTCTCGGCTTACGCATCAATGAAGAACGCAGCGAATCGCGATATGTAATGTGATCTGCATTTATTGAATCATCGAATCTTTGAACGCATCTTGCGCCCAAGGGTAATCCTTTGGGCACGCCTGTTTCATTGTTATGTTAAA-----CCCAAAAAC-TTTTTTTTT--------------------------TTGTGGAGGGA----AGGTTGGGCTGGCCATCC--TTTTTT----TATATTG-GTCGGGCGG---GGAGG-GA-GGGCAATTCCAGCC--------------------------------------GGATCACCTTA--------------------------TTCTTCA-----------AATCAGGGTGTGGGA-----GAAAACC---------------------------------------------------AAAAG----------------------------------ACGCGTGGGA-ATGAATTTTGG-CCCGAAGGGA--------------------GGGGATTTTT--AAAACATTTTTCTA--TATTTAACCTGAAATCGGGG----------------------------------------------------TGGCATAGCTACGACGCGTTGT-AAACTGAAGTTTTTTGGGTGATTGGGCGACCGGATAAATAAGTCCTTTGGAAAGGGGCAACATAGAGGGTGACATTCCCGTCTTTGGTCCGAGTCAGTGCAGTCG-CTACCCAGGAAACGACGAGTCAGGTTGTTTGGGAATGCAGCCTAAAATGGGAGGTAAATCTCTCCTAAAGCTAAATACTGGCGTAAGACCGATAGCGAACAAGTACCGTGAGGGAAAGATGAAAAGGACTTTGAAAAGAGGGTCAAATAGTACGTGAAATTGTTGAAAGGGAACCGTATGAAAGTAGACTGGCTTGGTGATGATCAATGTGTGTTTCGGCACGCATGCACTCA-TTGCCTTTGCCAGCCAGCGGCAGTTTTTGCTAAAGGAAGAAAATCAGGGGAATGTGGCTTCGACTTCGGTTGAAGTGTTATAGCTCCTGGTAAAATACTTTGGCAGAGACTGAGGCTAGCAGTGGGTTTTTGGG----AACTTTGCGCGCTTGTCGTCCAATGGTC----AAGTTTT-CTTCGGATG----CTTGGTTATTGGGTGGCAACTCGTGTGATGCTTCACCCTCCCGCTTAGGTCGCTGGCGTAATGCTTTTATATGACCCGTCTTGAAACACGGACCAAGGAGTCCACGTATAGAGCGAGTCGTT---GGGTGGCAAACCCAAAGGCGAAGTGAAAGCGATTGGGA---AGAAACTGTTACAGGTGGCACTCCCGGGGGGATATGACGTTTTATACAGATTGACCTCA--CCCAAAGCTCTATGCATGGGACCCGAAAGA-TGGTG-AACTATACTTGAATAGGGTGAAGCCAGAGGAAACTCT-GGTGGAGGCTCGTAGCGATTCTGAC--GTGCAAATCGATC-GTCGAA--TTTGAGTATA-GGGGCGAAAGA
>Gongronella sichuanensis CGMCC3.19653
---TTTTG--TTGTTCTTTGA--T--TGATTTCTCTTC-TTTTCCTTT------------------TATGAATTGAA-GGAATCCA-CTGTGATCTGTTTT-CGAGCTTTTTCTCAATTTTT-----GATATTAATCT-ACAACCCG--TT----TTTTTCTTT--GTAAA----CAAA----CGGGTGTGGGGGC---TTTTTAGG-A-------CTCGCAA----TTCAATATACTTTATGA-----------AATTCTTGATTGAT--------TCTTAATTGAAAC----AAAAAAACAACTTTCAACAATGGATCTCTCGGCTTACGCATCAATGAAGAACGCAGCGAATCGCGATATGTAATGTGATCTGCATTTATTGAATCATCGAATCTTTGAACGCATCTTGCGCCCAAGGGTAATCCTTTGGGCACGCCTGTTTCATTGTTATGTTAAA-----CCCAAAAAC-TTTTTTTTT--------------------------TTGTGGAGGGA----AGGTTGGGCTGGCCATCC--TTTTTT----TATATTG-GTCGGGCGG---GGAGG-GA-GGGCAATTCCAGCC--------------------------------------GGATCACCTTA--------------------------TTCTTCA-----------AATCAGGGTGTGGGA-----GAAAACC---------------------------------------------------AAAAG----------------------------------ACGCGTGGGA-ATGAATTTTGG-CCCGAAGGGA--------------------GGGGATTTTT--AAAACATTTTTCTA--TATTTAACCTGAAATCGGGG----------------------------------------------------TGGCATAGCTACGACGCGTTGT-AAACTGAAGTTTTTTGGGTGATTGGGCGACCGGATAAATAAGTCCTTTGGAAAGGGGCAACATAGAGGGTGACATTCCCGTCTTTGGTCCGAGTCAGTGCAGTCG-CTACCCAGGAAACGACGAGTCAGGTTGTTTGGGAATGCAGCCTAAAATGGGAGGTAAATCTCTCCTAAAGCTAAATACTGGCGTAAGACCGATAGCGAACAAGTACCGTGAGGGAAAGATGAAAAGGACTTTGAAAAGAGGGTCAAATAGTACGTGAAATTGTTGAAAGGGAACCGTATGAAAGTAGACTGGCTTGGTGATGATCAATGTGTGTTTCGGCACGCATGCACTCA-TTGCCTTTGCCAGCCAGCGGCAGTTTTTGCTAAAGGAAGAAAATCAGGGGAATGTGGCTTCGACTTCGGTTGAAGTGTTATAGCTCCTGGTAAAATACTTTGGCAGAGACTGAGGCTAGCAGTGGGTTTTTGGG----AACTTTGCGCGCTTGTCGTCCAATGGTC----AAGTTTT-CTTCGGATG----CTTGGTTATTGGGTGGCAACTCGTGTGATGCTTCACCCTCCCGCTTAGGTCGCTGGCGTAATGCTTTTATATGACCCGTCTTGAAACACGGACCAAGGAGTCCACGTATAGAGCGAGTCGTT---GGGTGGCAAACCCAAAGGCGAAGTGAAAGCGATTGGGA---AGAAACTGTTACAGGTGGCACTCCCGGGGGGATATGACGTTTTATACAGATTGACCTCA--CCCAAAGCTCTATGCATGGGACCCGAAAGA-TGGTG-AACTATACTTGAATAGGGTGAAGCCAGAGGAAACTCT-GGTGGAGGCTCGTAGCGATTCTGAC--GTGCAAATCGATC-GTCGAA--TTTGAGTATA-GGGGCGAAAGA
>Gongronella zunyiensis CGMCC 3.19899*
CCTTTTGG--AGTTTCTTTGA--T-ACAATTTCTCTTC-TTTTCCTTT------------------TAGGAATTGAA-GGAATCCA-CTGTGATCTGTTTT-CGAGCTTTTTCTCAATTTTT-----GAGATTAAGCT-ACAACCCG--TT----TTTTTCTTT--GGAAA----CAAA----CGGGTGTGGGGCC---TTTTTAGG-A-------CTCGCAA----TTCAATATACTTTATGA-----------AATTCTTGATTGAT--------TCTTAATTGAAAC----AAAAAAACAACTTTCAACAATGGATCTCTCGGCTTACGCATCGATGAAGAACGCAGCGAATCGCGATATGTAATGTGATCTGCATTTACTGAATCATCGAATCTTTGAACGCATCTTGCGCCCAAGGGTAATCCTTTGGGCACGCCTGTTTCAGCGGTATGTTAAA-----CCCAAAAAC-TTTTTTTTT--------------------------TTGGTGATGTA----ACGTTGGGCTTGCCAATC--TTTTTT----TAGATTG-GTCTTGCTT---GGAAT-GA-TGTCAATTCCAGTC--------------------------------------GGATCACCTTA--------------------------TTCTTCA-----------GATCAGGCTTTGGTA-----GATTACC---------------------------------------------------GAAAG----------------------------------TCGCGTTTGA-ATGAATTTTGG-CCCGAATTGA--------------------TGGGATTTTT--AAAACATTTTTCAA--TATTTAACCTGAAATCAGGC----------------------------------------------------------------------------------------------------------------------------------------------------------------------------------------------------------------------------------------------ATCTCTCCTAAAGCTAAATACTGGCGTAAGACCGATAGCGAACAAGTACCGTGAGGGAAAGATGAAAAGGACTTTGAAAAGAGGGTCAAATAGTACGTGAAATTGTTGAAAGGGAACCGTATGAAAGTAGACTGGCTTGGTGATGATCAATGTGTGTTTCGGCACGCATGCACTCA-TTGCCTTTGCCAGCCAGCGGCAGTTTTTGCTAAAGGAAGAAAATCAGGGGAATGTGGCTTCGACTTCGGTTGAAGTGTTATAGCTCCTGGTAAAATACTTTGGCAGAGACTGAGGCTAGCAGTGGGTTTTTGGG----AACTTTGCGCGCTTGTCGTCCAATGGTC----AAGTTTT-CTTCGGATG----CTTGGTTATTGGGTGGCAACTCGTGTGATGCTTCACCCTCCCG------------------------------------------------------------------------------------------------------------------------------------------------------------------------------------------------------------------------------------------------------------------------------------------------------------------------------------------
>Gongronella zunyiensis CGMCC 3.19900
CCTTTTGG--AGTTTCTTTGA--T-ACAATTTCTCTTC-TTTTCCTTT------------------TAGGAATTGAA-GGAATCCA-CTGTGATCTGTTTT-CGAGCTTTTTCTCAATTTTT-----GAGATTAAGCT-ACAACCCG--TT----TTTTTCTTT--GGAAA----CAAA----CGGGTGTGGGGCC---TTTTTAGG-A-------CTCGCAA----TTCAATATACTTTATGA-----------AATTCTTGATTGAT--------TCTTAATTGAAAC----AAAAAAACAACTTTCAACAATGGATCTCTCGGCTTACGCATCGATGAAGAACGCAGCGAATCGCGATATGTAATGTGATCTGCATTTACTGAATCATCGAATCTTTGAACGCATCTTGCGCCCAAGGGTAATCCTTTGGGCACGCCTGTTTCAGCGGTATGTTAAA-----CCCAAAAAC-TTTTTTTTT--------------------------TTGGTGATGTA----ACGTTGGGCTTGCCAATC--TTTTTT----TAGATTG-GTCTTGCTT---GGAAT-GA-TGTCAATTCCAGTC--------------------------------------GGATCACCTTA--------------------------TTCTTCA-----------GATCAGGCTTTGGTA-----GATTACC---------------------------------------------------GAAAG----------------------------------TCGCGTTTGA-ATGAATTTTGG-CCCGAATTGA--------------------TGGGATTTTT--AAAACATTTTTCAA--TATTTAACCTGAAATCAGGC----------------------------------------------------------------------------------------------------------------------------------------------------------------------------------------------------------------------------------------------ATCTCTCCTAAAGCTAAATACTGGCGTAAGACCGATAGCGAACAAGTACCGTGAGGGAAAGATGAAAAGGACTTTGAAAAGAGGGTCAAATAGTACGTGAAATTGTTGAAAGGGAACCGTATGAAAGTAGACTGGCTTGGTGATGATCAATGTGTGTTTCGGCACGCATGCACTCA-TTGCCTTTGCCAGCCAGCGGCAGTTTTTGCTAAAGGAAGAAAATCAGGGGAATGTGGCTTCGACTTCGGTTGAAGTGTTATAGCTCCTGGTAAAATACTTTGGCAGAGACTGAGGCTAGCAGTGGGTTTTTGGG----AACTTTGCGCGCTTGTCGTCCAATGGTC----AAGTTTT-CTTCGGATG----CTTGGTTATTGGGTGGCAACTCGTGTGATGCTTCACCCTCCCG------------------------------------------------------------------------------------------------------------------------------------------------------------------------------------------------------------------------------------------------------------------------------------------------------------------------------------------
>Gongronella zunyiensis CGMCC 3.19901
CCTTTTGG--AGTTTCTTTGA--T-ACAATTTCTCTTC-TTTTCCTTT------------------TAGGAATTGAA-GGAATCCA-CTGTGATCTGTTTT-CGAGCTTTTTCTCAATTTTT-----GAGATTAAGCT-ACAACCCG--TT----TTTTTCTTT--GGAAA----CAAA----CGGGTGTGGGGCC---TTTTTAGG-A-------CTCGCAA----TTCAATATACTTTATGA-----------AATTCTTGATTGAT--------TCTTAATTGAAAC----AAAAAAACAACTTTCAACAATGGATCTCTCGGCTTACGCATCGATGAAGAACGCAGCGAATCGCGATATGTAATGTGATCTGCATTTACTGAATCATCGAATCTTTGAACGCATCTTGCGCCCAAGGGTAATCCTTTGGGCACGCCTGTTTCAGCGGTATGTTAAA-----CCCAAAAAC-TTTTTTTTT--------------------------TTGGTGATGTA----ACGTTGGGCTTGCCAATC--TTTTTT----TAGATTG-GTCTTGCTT---GGAAT-GA-TGTCAATTCCAGTC--------------------------------------GGATCACCTTA--------------------------TTCTTCA-----------GATCAGGCTTTGGTA-----GATTACC---------------------------------------------------GAAAG----------------------------------TCGCGTTTGA-ATGAATTTTGG-CCCGAATTGA--------------------TGGGATTTTT--AAAACATTTTTCAA--TATTTAACCTGAAATCAGGC----------------------------------------------------------------------------------------------------------------------------------------------------------------------------------------------------------------------------------------------ATCTCTCCTAAAGCTAAATACTGGCGTAAGACCGATAGCGAACAAGTACCGTGAGGGAAAGATGAAAAGGACTTTGAAAAGAGGGTCAAATAGTACGTGAAATTGTTGAAAGGGAACCGTATGAAAGTAGACTGGCTTGGTGATGATCAATGTGTGTTTCGGCACGCATGCACTCA-TTGCCTTTGCCAGCCAGCGGCAGTTTTTGCTAAAGGAAGAAAATCAGGGGAATGTGGCTTCGACTTCGGTTGAAGTGTTATAGCTCCTGGTAAAATACTTTGGCAGAGACTGAGGCTAGCAGTGGGTTTTTGGG----AACTTTGCGCGCTTGTCGTCCAATGGTC----AAGTTTT-CTTCGGATG----CTTGGTTATTGGGTGGCAACTCGTGTGATGCTTCACCCTCCCG------------------------------------------------------------------------------------------------------------------------------------------------------------------------------------------------------------------------------------------------------------------------------------------------------------------------------------------
>Gongronella hydei KUMCC 18.0198*
AATTTTGG--GGTTTCTTTGA--T-AAAATTTCTCTTCTTTTTCCTTT------------CTTTTGAGGGAATTGAA-GGAATCCA-CTGTGATCTG-TTT-CGAGCTTTTTCATTTT-----------GAAAAAGCT-ACAACCCGTTTT----TTTTTCTTTTGGAAAA----CAAA----CGGGTGTGGGGCC---TTTTTAGGTT-------CTCGCAA----TTCAATATACTTTATGA-----------AATTCTTGATTGAT--------TCTTAATTGAAAC-----AAAAAACAACTTTCAACAATGGATCTCTCGGCTTACGCATCGATGAAGAACGCAGCGAATCGCGATATGTAATGTGATCTGCATTTAGTGAATCATCGAATCTTTGAACGCATCTTGCGCCCAAGGGTAATCCTTTGGGCACGCCTGTTTCAGTGTTATGTTAAA-----CCCAAAATC---TCTTTTT--------------------------TTGGTGATGTA----ACGTTGGGCTTGCCAATCAATTTTTT----TTGATCG-GTCTTGCTT---GGAAT-GA-TATCAATTCCAGTC--------------------------------------GGATCACCTTA--------------------------TTCTTCA-----------GATCAGGCTTTGGTA-----GACTACC---------------------------------------------------GAAAG----------------------------------TCGCGTTTGAACTAAA---AAGGCCCGAATTGA--------------------TGGGATTTTT---AAACA-TTTTCAA--TATTTAACCTGAAATC----CCCCTAGTAACGGCGAGTGAA-GAGGGAAAAGCTCAAGTTTGGAAGCT-TCGTGGCATAGCTACGACGCGTTGT-AAACTGAAGTTTTTTGGGTGATTGGGCGACCGGATAAATAAGTCCTTTGGAAAGGGGCAACATAGAGGGTGACATTCCCGTCTTTGGTCCGAGTCAGTGCAGTCG-CTGCCCAGGAAACGACGAGTCAGGTTGTTTGGGAATGCAGCCTAAAATGGGAGGTAAATCTCTCCTAAAGCTAAATACTGGCGTAAGACCGATAGCGAACAAGTACCGTGAGGGAAAGATGAAAAGGACTTTGAAAAGAGGGTCAAATAGTACGTGAAATTGTTGAAAGGGAACCGTATGAAAGTAGACTGGCTTGGTGATGATCAATGTGTGTTTCGGCACGCATGCACTCA-TTGCCTTTGCCAGCCAGCGGCAGTTTTTGCTAAAGGAAGAAAATCAGGGGAATGTAGCTTCGATTTCGGTTGAAGTGTTATAGCTCCTGGTAAAATACTTTGGCAGAGACTGAGGCTAGCAGCGGATCTTTGGG----AACTTTGCGCGCTTGTCGTCCAATGGTC----AAGTTTT-CTTCGGATG----CTTGGTCATTGGGTGGCAACTCGTGTGATGCTTCACCCTTCCGCTTAGGTCGCTGGCGTAATGCTTTTATATGACCCGTCTTGAAACACGGACCAAGGAGTCCACGTATAGAGCGAGTCGTT---GGGTGGCAAACCCAAAGGCGAAGTGAAAGCGATTGGGA---AGAAACTGTTACAGGTGGCACTCCCGGGGGGATATGACGTTTTATACAGATTGACCTCA--CCCAAAGCTCTATGCATGGGACCCGAAAGA-TGGTG-AACTATACTTGAATAGGGTGAAGCCAGAGGAAACTCT-GGTGGAGGCTCGTAGCGATTCTGAC--GTGCAAATCGATC-GTCGAA--TTTGAGTATA-GGGGCGAAAGA
>Gongronella namwonensis CNUFC WW2−12*
TTTTTTTGGGGGATTCTTTGA--T-ACAATTTCTCTTCTTTTTCCTTT-----------------CAGGAAATTGAA-GGAATCCA-CTGTGATCTGTTTT-CGAGCTTTTTCTCAATTTTT-----GAGATTAAGCT-ACAACCCG--TT----TTTTTCTTT--GGAAA----CAAA----CGGGTGTGGGGCC---TTTTTAGG-A-------CTCGCAA----TTCAATATACTTTATGA-----------AATTCTTGATTGAT--------TCTTAATTGAAAC----AAAAAAACAACTTTCAACAATGGATCTCTCGGCTTACGCATCGATGAAGAACGCAGCGAATCGCGATATGTAATGTGATCTGCATTTAGTGAATCATCGAATCTTTGAACGCATCTTGCGCCCAAGGGTAATCCTTTGGGCACGCCTGTTTCAGTGTTATGTTAAA-----CCCAAAAACTTTTTTTTTT--------------------------TTGGTGATGTA----ACGTTGGGCTTGCCAATC--TTTTTT----TAAATTG-GTCTTGCTT---GGAAT-GA-TGTCAATTCCAGTC--------------------------------------GGATCACCTTA--------------------------TTCTTCA-----------AATCAGGCTTTGGTA-----GATTACC---------------------------------------------------GAAAG----------------------------------TCGCGTTTGA-ATGAATTTTGG-CCCGAATTGA--------------------TGGGATTTTTTAAAAACATTTTTCAA--TAT------------------------------------------------------------------------------------------------TGAAGTTTTTTGGGTGATTGGGCGACCGGATAAATAAGTCCTTTGGAAAGGGGCAACATAGAGGGTGACATTCCCGTCTTTGGTCCGAGTCAGTGCAGTCG-CTACCCAGGAAACGACGAGTCAGGTTGTTTGGGAATGCAGCCTAAAATGGGAGGTAAATCTCTCCTAAAGCTAAATACTGGCGTAAGACCGATAGCGAACAAGTACCGTGAGGGAAAGATGAAAAGGACTTTGAAAAGAGGGTCAAATAGTACGTGAAATTGTTGAAAGGGAACCGTATGAAAGTAGACTGGCTTGGTGATGATCAATGTGTGTTTCGGCACGCATGCACTCA-TTGCCTTTGCCAGCCAGCGGCAGTTTTTGCTAAAGGAAGAAAATCAGGGGAATGTGGCTTCGATTTCGGTTGAAGTGTTATAGCTCCTGGTAAAATACTTTGGCAGAGACTGAGGCTAGCAGTGGGTTTTTGGG----AACTTTGCGCGCTTGTCGTCCAATGGTC----AAGTTTT-CTTCGGATG----CTTGGTTATTGGGTGGCAACTCGTGTGATGCTTCACCCTCCCGCTTAGGTCGCTGGCGTAATGCTTTTATATGACCCGTCTTGAAACACGGACCAAGGAGTCCACGTATAGAGCGAGTCGTT---GGGTGGCAAACCCAAAGGCGAAGTGAAAGCGATTGGGA---AGAAACTGTAACAGGTGGCACTCCCGGGGGGATATGACGTTTTATACAGATTGACCTCA--CCCAAAGCTCTATGCATGGGACCCGAAAGA-TGGTG-AACTATACTTGAATAGGGTGAAGCCAGAGGAAACTCT-GGTGGAGGCTCGTAGCGATTCTGAC--GTGCAAATCGATC-GTCGAA--TTTGAGTATA-GGGGCGAAAGA
>Gongronella pedratalhadensis URM 8182*
TTTTTTGA--GGTGTCTTTGA--T--TAACTT-TCTTCTTTTTCCTC-------------CATTCGAGGGATTTGAA-GGAATCCA-CTGTGATCTG-TCT-CGAGCCTTCTCTTTAT-----------GAGAAAGCT-GCAACCCG--GT----TTTTTCCTT--GGAAA----CAAT----CGGGGGTGGGGCC---TTTTAAGG-T-------CTCGCCA----TTCAGTATACTTTATGA-----------AATTCTTGAT------------TTTTTATTGAAACAATGAAAAAAACAACTTTCAACAATGGATCTCTCGGCTTACGCATCGATGAAGAACGCAGCGAATCGCGATATGTAATGTGATCTGCATTTAGTGAATCATCGAATCTTTGAACGCATCTTGCGCCCAAGGGTAATCCTTTGGGCACGCCTGTTTCAGTGTTATGTTCAA-----CCCAAAATC----TCTTTT--------------------------TTGGTGATGTA----ACGTTGGGCTTGCTAGTC-----TTT----TAGACTG-GTCTTGCCT---GGAAT-GA-TGTCAATTCCAGTC--------------------------------------GGACTCTAATG--------------------------ATTTTCA-----------GATCTGGCTTTGGTA-----ATCTACC---------------------------------------------------GAAAG----------------------------------TCGCTTTTGA-ATGAATT--GGACCCGAATTGC--------------------TGGGATCTTT-----ACATTTTTCAC--TTTTTAACCTGAAATCAGGCCCCCTAGTAACGGCGAGTGAA-GAGGGAAAAGCTCAAGTTTGGAAGCT-TCGTGGCATAGCTACGACGCGTTGT-AAACTGAAGTTTTTTGGGTGACTGGGCGACCGAATAAATAAGTCCTTTGGAAAGGGGCAACATAGAGGGTGACATTCCCGTCTTTGGTTCGAGTCAGTTCAGTCG-CTGCCCAGGAAACGACGAGTCAGGTTGTTTGGGAATGCAGCCTAAAATGGGAGGTAAATCTCTCCTAAAGCTAAATACTGGCGTAAGACCGATAGCGAACAAGTACCGTGAGGGAAAGATGAAAAGGACTTTGAAAAGAGGGTCAAATAGTACGTGAAATTGTTGAAAGGGAACCGTATGAAAGTAGACTGGCCTGGAGATGATCAATGTGTGTCTCGGCACGCATGCACTCATTTCCGTGTGCCAGCCAGCGGCAGTTTTTGCTAAAGGAAGAAAATTAGGGGAATGTGGCTTCAACTTCGGTTGAAGTGTTATAGCTCCTAGTAAAATACTTTGGCAGAGACTGAGGCTAGCAGTGGGTCTTTGGG----AACTTTGCGCGCTTGTCGTTTACAAGGC----TAGTTTT-CTTCGGATG----CTCGTTTTTTAAATGGCAACTCGTGTGATGCTTCACCCTCCCGCTTAGGTCGCTGGCGTAATGCTTTTATA--------------------------------------------------------------------------------------------------------------------------------------------------------------------------------------------------------------------------------------------------------------------------------------------------------------
>Gongronella chlamydospora CGMCC 3.16118*
--------------TGCTAGG-----------------------------------------------------GAA-AAAATCCA-CTGTGATCTGTTTT-CGAGTGGGTCTGGGTT--------------AAACCAGCCCACGCAAGCC----TCTTCTGGCACCAAGA----AAAA--------------GCTTTTTTTCTAGTGT-------CTGTCGAGGTGTTTATTACACTTTATTA-----------AATTACTTTTTGA-------------AATACAAAT-C--AAAAAAACAACTTTCAACAATGGATCTCTCGGCTTACGCATCGATGAAGAACGCAGCGAATCGCGATATGTAATGTGATCTGCATTTAGTGAATCATCGAGTTTTTGAACGCATCTTGCGCCCAAGGGTAATCCTTTGGGCACGCCTGTTTCAGTGTTATTTTCAACCCCTCTCCTAGAT------------------------------------TGGGTGATGAA----ACGATGGGTTTGC-AATC----TGCA----AAGATTG--TCCTACTC---TGAAG--------AAATCGAGCT--------------------------------------GGATTTTCTAA-------------------------------TA-----------AATCAGGCTTTGGTA------ATTACC---------------------------------------------------AAAAG----------------------------------TCGCGTTT-------ATTTTGA-------------------------------------------AAACCAAATGCCAG--TG-------------------------------------------------------------------------------------------------------------------------------------------------------------------------------------------------------------------------------------------------------------------------------------------------------------------------------------------------------------------------------------------------------------------------------------------------------------------------------------------------------------------------------------------------------------------------------------------------------------------------------------------------------------------------------------------------------------------------------------------------------------------------------------------------------------------------------------------------------------------------------------------------------------------------------------------------------------------------------------------------------------------------------------
>Gongronella  multispora CGMCC 3.16119*
---TTTGG----------TGGGGTCAAACCTGCC----------------------------------------AAA-AAAATCCA-CTGTGATCTGTCTCACGGGCTTT-----------------GCAAAAAGCCTGACAACCC---TG----ACTCAGTCTTCGGAT-----TGAT----CAGGGTAAGGGCCATTTCTCTCGAGAGATGGTTTCCTTAA----CACAATATACTTTATGA-----------AATTCTTGATTGA---------TCTTAATTGAA------CAAAAAACAACTTTCAACAACGGATCTCTCGGCTTACGCATCGATGAAGAACGCAGCGAATCGCGATATGTAATGTGATCTGCATTTAGTGAATCATCGAATCTTTGAACGCATCTTGCGCCCAAGGGCAATCCCTTGGGCACGTCTGTTTCAGTGTTATTTTCAACCCACTCCTAAGAA------------------------------------TGGGTGATGTA----ACGTTGTGCTTGCCACTTTCTCTTTT----GAGAGTGCGTCTTGTGC---TAAATGGATTATCAAA---------------------------------------------AGGTCAG------------------------------TTCCTCACA---------GATCAAACTTTGGTA-----GTATACC---------------------------------------------------GAAAG----------------------------------TCGAGTTTGT-TTGGAGTT----------------------------------TATGCTTTCCTTAAACAA---TTCAA--AATTTAACCTGAAATCAGAT-------------------------------------------------------------------------------------------------------------------------------------------------------------------------------------------------------------------------------------------------------------------------------------------------------------------------------------------------------------------------------------------------------------------------------------------------------------------------------------------------------------------------------------------------------------------------------------------------------------------------------------------------------------------------------------------------------------------------------------------------------------------------------------------------------------------------------------------------------------------------------------------------------------------------------------------------------------------------------------------------------------------
>Gongronella banzhaoae BRIP 75171a*
AATTTTGG--GGTTTCTTTGA--T-AAAATTTCTCTTC-TTTTCCTTT-------------CTTTGAGGGAATTGAA-GGAATCCA-CTGTGATCTG-TTT-CGAGCTTTTTCATTTTT----------GAAAAAGCT-ACAACCCG--TT----TTTTTTCTTTGGAAAA----CAAA----CGGGTGTGGGGGC---CTTTTAGGTT-------CTCGCAA----TTCAATATACTTTATGA-----------AATTCTTGATTGAT--------TCTTAATTGAAAC-----AAAAAACAACTTTCAACAATGGATCTCTCGGCTTACGCATCGATGAAGAACGCAGCGAATCGCGATATGTAATGTGATCTGCATTTAGTGAATCATCGAATCTTTGAACGCATCTTGCGCCCAAGGGTAATCCTTTGGGCACGCCTGTTTCAGTGTTATGTTAAA-----CCCAAAATC---TCTTTTT--------------------------TTGGTGATGTA----ACGTTGGGCTTGCCAATCAATTTTTT----TTGATCG-GTCTTGCTT---GGAAT-GA-TATCAATTCCAGTC--------------------------------------GGATCACCTTA--------------------------TTCTTCA-----------GATCAGGCTTTGGTA-----GACTACC---------------------------------------------------GAAAG----------------------------------TCGCGTTTGA-----ACTAGAGGCCCGAATTGA--------------------TGGGATTTTT---AAACA-TTTTCAA--TATTT---------------CCCCTAGTAACGGCGAGTGAA-GAGGGAAAAGCTCAAGTTTGGAAGCT-TCGTGGCATAGCTACGACGCGTTGT-AAACTGAAGTTTTTTGGGTGATTGGGCGACCGGATAAATAAGTCCTTTGGAAAGGGGCAACATAGAGGGTGACATTCCCGTCTTTGGTCCGAGTCAGTGCAGTCG-CTGCCCAGGAAACGACGAGTCAGGTTGTTTGGGAATGCAGCCTAAAATGGGAGGTAAATCTCTCCTAAAGCTAAATACTGGCGTAAGACCGATAGCGAACAAGTACCGTGAGGGAAAGATGAAAAGGACTTTGAAAAGAGGGTCAAATAGTACGTGAAATTGTTGAAAGGGAACCGTATGAAAGTAGACTGGCTTGGTGATGATCAATGTGTGTTTCGGCACGCATGCACTCA-TTGCCTTTGCCAGCCAGCGGCAGTTTTTGCTAAAGGAAGAAAATCAGGGGAATGTGGCTTCGATTTCGGTTGAAGTGTTATAGCTCCTGGTAAAATACTTTGGCAGAGACTGAGGCTAGCAGCGGATCTTTGGG----AACTTTGTGCGCTTGTCGTCCAATGGCT----AAGTTTT-CTTCGGATG----CTTGGTCATTGGGTGGCAACTCGTGTGATGCTTCACCCTTCCGCTTAGGTCGCTGGCGTAATGCTTTTATATGACCCGTCTTGAAACACGGACCAAGGAGTCCACGTATAGAGCGAGTCGTT---GGGTGGCAAACCCAAAGGCGAAGTGAAAGCGATTGGGA---AGAAACTGTTACAGGTGGCACTCCCGGGGGGATATGACGTTTTATACAGATTGACCTCA--CCCAAAGCTCTATGCATGGGACCCGAAAGA-TGGTG-AACTATACTTGAATAGGGTGAAGCCAGAGGAAACTCT-GGTGGAGGCTCGTAGCGATTCTGAC--GTGCAAATCGATC-GTCGAA--TTTGAGTATA-GGGGCGAAAGA
>Gongronella multiramosa SAUCC 4056−4
TTTTTCGA--GGTGTCTTTGA--T--CAATTT-TCTTCTTTTTCCTC-------------CACTCGAGGGATTTGAA-GGAATCCA-CTGTGATCTG-TCT-CGAGCCTTCTCTT------------ACGAGAAAGCT-GCAACCCG--GT----TTTTTCCTT--GGGAA----CAAT----CGGGGGTGGGGCC----TCCAAGG-T-------CCTGCCA----TTCAGTATACTTTATGA-----------AATTCTTGAT------------TTTTTATTGAAACAATGAAAAAAACAACTTTCAACAATGGATCTCTCGGCTTACGCATCGATGAAGAACGCAGCGAATCGCGATATGTAATGTGATCTGCATTTAGTGAATCATCGAATCTTTGAACGCATCTTGCGCCCAAGGGTAATCCTTTGGGCACGCCTGTTTCAGTGTTATGTTCAA-----CCCAAAATC----TCTTTT--------------------------TTGGTGATGTA----ACGTTGGGCTTGCTAGTC-----TTT----TAGACTG-GTCTTGCCT---GGAAT-GA-TGTCAATTCCAGTC--------------------------------------GGACTCTAATG--------------------------ATTTTCA-----------GATCTGGCTTTGGTA-----ATCTACC---------------------------------------------------GAAGG----------------------------------TCGCTTTTGA-ATGA--TTTGGACCCGAATTTAC-------------------TGGGGTATTT-----GCATTTTTCAC--TTTTTAACCTGAAATCAGGCCCCCTAGTAACGGCGAGTGAA-GAGGGAAAAGCTCAAGTTTGGAAGCT-TCGTGGCATAGCTACGACGCGTTGT-AAACTGAAGTTTTTAGGGTGACTGGGCGACCGAATAAATAAGTCCTTTGGAAAGGGGCAACATAGAGGGTGACATTCCCGTCTTTGGTTCGAGTCAGTTCAGTCG-CTGCCCTGGAAACGACGAGTCAGGTTGTTTGGGAATGCAGCCTAAAATGGGAGGTAAATCTCTCCTAAAGCTAAATACTGGCGTAAGACCGATAGCGAACAAGTACCGTGAGGGAAAGATGAAAAGGACTTTGAAAAGAGGGTCAAATAGTACGTGAAATTGTTGAAAGGGAACCGTATGAAAGTAGACTGGCCTGGAGATGATCAATGTGTGTCTCGGCACGCATGCACTCATTTCCGTGTGCCAGCCAGCGGCAGTTTTTGCTAAAGGAAGAAAATTAGGGGAATGTGGCTTCAGCTTCGGTTGAAGTGTTATAGCTCCTAATAAAATACTTTGGCAGAGACTGAGGCTAGCAGTGGGTCTTTGGG----AACTTTGCTCGCTTGTCGTTTGCAAGGC----TAGTTTT-CTTCGGATG----CTCGTTTTGTAAATGGCAACTCGTGTGATGCTTCACCCTCCCGCTTAGGTCGCTGGCGTAATGCTTTTATATGACCCGTCTTGAAACACGGACCAAGGAGTCCACGTATAGAGCGAGTCGTT---GGGTGGCAAACCCAAAGGCGAAGTGAAAGCGATTGGGA---AGAAACCTTAAAAAGTGGCACTCCCGGGGGGATATGACGTTTTATACAGATTGACCTCA--CCCAAAGCTCTATGCATGGGACCCGAAAGA-TGGTG-AACTATACTTGAATAGGGTGAAGCCAGAGGAAACTCT-GGTGGAGGCTCGTAGCGATTCTGAC--GTGCAAATCGATC-GTCGAA--TTTGAGTATA-GGGGCGAAAGA
>Gongronella multiramosa CGMCC 3.26216*
TTTTTCGA--GGTGTCTTTGA--T--CAATTT-TCTTCTTTTTCCTC-------------CACTCGAGGGATTTGAA-GGAATCCA-CTGTGATCTG-TCT-CGAGCCTTCTCTTTAC-----------GAGAAAGCT-GCAACCCG--GT----TTTTTCCTT--GGAAA----CAAT----CGGGGGTGGGGCC----TCCAAGG-T-------CCTGCCA----TTCAGTATACTTTATGA-----------AATTCTTGAT------------TTTTTATTGAAACAATGAAAAAAACAACTTTCAACAATGGATCTCTCGGCTTACGCATCGATGAAGAACGCAGCGAATCGCGATATGTAATGTGATCTGCATTTAGTGAATCATCGAATCTTTGAACGCATCTTGCGCCCAAGGGTAATCCTTTGGGCACGCCTGTTTCAGTGTTATGTTCAA-----CCCAAAATC----TCTTTT--------------------------TTGGTGATGTA----ACGTTGGGCTTGCTAGTC-----TTT----TAGACTG-GTCTTGCCT---GGAAT-GA-TGTCAATTCCAGTC--------------------------------------GGACTCTAATG--------------------------ATTTTCA-----------GATCTGGCTTTGGTA-----ATCTACC---------------------------------------------------GAAGG----------------------------------TCGCTTTTGA-ATGA--TTTGGACCCGAATTTAC-------------------TGGGGTATT-----AGCATTTTTCAC--TTTTTAACCTGAAATCAGGCCCCCTAGTAACGGCGAGTGAA-GAGGGAAAAGCTCAAGTTTGGAAGCT-TCGTGGCATAGCTACGACGCGTTGT-AAACTGAAGTTTTTAGGGTGACTGGGCGACCGAATAAATAAGTCCTTTGGAAAGGGGCAACATAGAGGGTGACATTCCCGTCTTTGGTTCGAGTCAGTTCAGTCG-CTGCCCTGGAAACGACGAGTCAGGTTGTTTGGGAATGCAGCCTAAAATGGGAGGTAAATCTCTCCTAAAGCTAAATACTGGCGTAAGACCGATAGCGAACAAGTACCGTGAGGGAAAGATGAAAAGGACTTTGAAAAGAGGGTCAAATAGTACGTGAAATTGTTGAAAGGGAACCGTATGAAAGTAGACTGGCCTGGAGATGATCAATGTGTGTCTCGGCACGCATGCACTCATTTCCGTGTGCCAGCCAGCGGCAGTTTTTGCTAAAGGAAGAAAATTAGGGGAATGTGGCTTCAGCTTCGGTTGAAGTGTTATAGCTCCTAATAAAATACTTTGGCAGAGACTGAGGCTAGCAGTGGGTCTTTGGG----AACTTTGCTCGCTTGTCGTTTGCAAGGC----TAGTTTT-CTTCGGATG----CTCGTTTTGTGAATGGCAACTCGTGTGATGCTTCACCCTCCCGCTTAGGTCGCTGGCGTAATGCTTTTATATGACCCGTCTTGAAACACGGACCAAGGAGTCCACGTATAGAGCGAGTCGTT---GGGTGGCAAACCCAAAGGCGAAGTGAAAGCGATTGGGA---AGAAACCTTAAAAAGTGGCACTCCCGGGGGGATATGACGTTTTATACAGATTGACCTCA--CCCAAAGCTCTATGCATGGGACCCGAAAGA-TGGTG-AACTATACTTGAATAGGGTGAAGCCAGAGGAAACTCT-GGTGGAGGCTCGTAGCGATTCTGAC--GTGCAAATCGATC-GTCGAA--TTTGAGTATA-GGGGCGAAAGA
>Gongronella qichaensis SAUCC 4137−3
AATTTTGG--GGTTTCTTTGA--T-AAAATTTCTCTTCTTTTTCCTTT-------------TTTTGAGGGAATTGAA-GGAATCCA-CTGTGATCTG-TTT-CGAGCTTTTTCATTT------------GAAAAAGCT-ACAACCCG--TT----TTTTTCTTT--GGAAA----CAAA----CGGGTGTGGGGCC---TTTTTAGG-A-------CTCGCAA----TTCAATATACTTTATGA-----------AATTCTTGATTGAT--------TCTTAATTGAAAC----AAAAAAACAACTTTCAACAATGGATCTCTCGGCTTACGCATCGATGAAGAACGCAGCGAATCGCGATATGTAATGTGATCTGCATTTAGTGAATCATCGAATCTTTGAACGCATCTTGCGCCCAAGGGTAATCCTTTGGGCACGCCTGTTTCAGTGTTATGTTAAA-----CCCAAAATC---TCTTTTT--------------------------TTGGTGATGTA----ACGTTGGGCTTGCCAATC----TTTT----TTGATTG-GTCTTGCTT---GGAAT-GA-TATCAATTCCAGTC--------------------------------------GGATCACCTTA--------------------------TTCTTCA-----------GATCAGGCTTTGGTA-----GACTACC---------------------------------------------------GAAGG----------------------------------TCGCGTTTGA-ACGGATTTAGG-CCCGAATTGA--------------------TGGGATTTTT---AAACATTTTTCAA--TATTTAACCTGAAATCAGGCCCCCTAGTAACGGCGAGTGAA-GAGGGAAAAGCTCAAGTTTGGAAGCT-TCGTGGCATAGCTACGACGCGTTGT-AAACTGAAGTTTTTTGGGTGATTGGGCGACCGGATAAATAAGTCCTTTGGAAAGGGGCAACATAGAGGGTGACATTCCCGTCTTTGGTCCGAGTCAGTGCAGTCG-CTGCCCAGGAAACGACGAGTCAGGTTGTTTGGGAATGCAGCCTAAAATGGGAGGTAAATCTCTCCTAAAGCTAAATACTGGCGTAAGACCGATAGCGAACAAGTACCGTGAGGGAAAGATGAAAAGGACTTTGAAAAGAGGGTCAAATAGTACGTGAAATTGTTGAAAGGGAACCGTATGAAAGTAGACTGGCTTGGTGATGATCAATGTGTGTCTCGGCACGCATGCACTCA-TTGCCTTTGCCAGCCAGCGGCAGTTTTTGCTAAAGGAAGAAAATCAGGGGAATGTGGCTTCGATTTCGGTCGAAGTGTTATAGCTCCTGGTAAAATACTTTGGCAGAGACTGAGGCTAGCAGCGGATCTTTGGG----AACTTTGCGCGCTTGTCGTCCAATGGCT----AAGTTTT-CTTCGGATG----CTTGGTCATTGGGTGGCAACTCGTGTGATGCTTCACCCTTCCGCTTAGGTCGCTGGCGTAATGCTTTTATATGACCCGTCTTGAAACACGGACCAAGGAGTCCACGTATAGAGCGAGTCGTT---GGGTGGCAAACCCAAAGGCGAAGTGAAAGCGATTGGGA---AGAAACTGTTACAGGTGGCACTCCCGGGGGGATATGACGTTTTATACAGATTGACCTCA--CCCAAAGCTCTATGCATGGGACCCGAAAGA-TGGTG-AACTATACTTGAATAGGGTGAAGCCAGAGGAAACTCT-GGTGGAGGCTCGTAGCGATTCTGAC--GTGCAAATCGATC-GTC---------------------------
>Gongronella qichaensis CGMCC 3.26218*
AATTTTGG--GGTTTCTTTGA--T-AAAATTTCTCTTCTTTTTCCTTT-------------TTTTGAGGGAATTGAA-GGAATCCA-CTGTGATCTG-TTT-CGAGCTTTTTCATTT------------GAAAAAGCT-ACAACCCG--TT----TTTTTCTTT--GGAAA----CAAA----CGGGTGTGGGGCC---TTTTTAGG-A-------CTCGCAA----TTCAATATACTTTATGA-----------AATTCTTGATTGAT--------TCTTAATTGAAAC----AAAAAAACAACTTTCAACAATGGATCTCTCGGCTTACGCATCGATGAAGAACGCAGCGAATCGCGATATGTAATGTGATCTGCATTTAGTGAATCATCGAATCTTTGAACGCATCTTGCGCCCAAGGGTAATCCTTTGGGCACGCCTGTTTCAGTGTTATGTTAAA-----CCCAAAATC---TCTTTTT--------------------------TTGGTGATGTA----ACGTTGGGCTTGCCAATC----TTTT----TTGATTG-GTCTTGCTT---GGAAT-GA-TATCAATTCCAGTC--------------------------------------GGATCACCTTA--------------------------TTCTTCA-----------GATCAGGCTTTGGTA-----GACTACC---------------------------------------------------GAAGG----------------------------------TCGCGTTTGA-ACGGATTTAGG-CCCGAATTGA--------------------TGGGATTTTT---AAACATTTTTCAA--TATTTAACCTGAAATCAGGCCCCCTAGTAACGGCGAGTGAA-GAGGGAAAAGCTCAAGTTTGGAAGCT-TCGTGGCATAGCTACGACGCGTTGT-AAACTGAAGTTTTTTGGGTGATTGGGCGACCGGATAAATAAGTCCTTTGGAAAGGGGCAACATAGAGGGTGACATTCCCGTCTTTGGTCCGAGTCAGTGCAGTCG-CTGCCCAGGAAACGACGAGTCAGGTTGTTTGGGAATGCAGCCTAAAATGGGAGGTAAATCTCTCCTAAAGCTAAATACTGGCGTAAGACCGATAGCGAACAAGTACCGTGAGGGAAAGATGAAAAGGACTTTGAAAAGAGGGTCAAATAGTACGTGAAATTGTTGAAAGGGAACCGTATGAAAGTAGACTGGCTTGGTGATGATCAATGTGTGTCTCGGCACGCATGCACTCA-TTGCCTTTGCCAGCCAGCGGCAGTTTTTGCTAAAGGAAGAAAATCAGGGGAATGTGGCTTCGATTTCGGTCGAAGTGTTATAGCTCCTGGTAAAATACTTTGGCAGAGACTGAGGCTAGCAGCGGATCTTTGGG----AACTTTGCGCGCTTGTCGTCCAATGGCT----AAGTTTT-CTTCGGATG----CTTGGTCATTGGGTGGCAACTCGTGTGATGCTTCACCCTTCCGCTTAGGTCGCTGGCGTAATGCTTTTATATGACCCGTCTTGAAACACGGACCAAGGAGTCCACGTATAGAGCGAGTCGTT---GGGTGGCAAACCCAAAGGCGAAGTGAAAGCGATTGGGA---AGAAACTGTTACAGGTGGCACTCCCGGGGGGATATGACGTTTTATACAGATTGACCTCA--CCCAAAGCTCTATGCATGGGACCCGAAAGA-TGGTG-AACTATACTTGAATAGGGTGAAGCCAGAGGAAACTCT-GGTGGAGGCTCGTAGCGATTCTGAC--GTGCAAATCGATC-GTC---------------------------
>Gongronella oleae CGMCC 3.26217*
TCATTCGGGGTCATTCTTTGA--TAATCATTTCTCTTCTTTTTCCTTTGGGAGGGCAACCTTTTGGAGGGATTTGAA-GGAATCCA-CTGTGATCTGTTTT-CGAGCTTTT----------------GAAAAAAAACT-ACAACCCGTTTT----TTTTTTTCTTTGGAAAAAACCAAA----CGGGTGTGGGGAC---TTTTTAGG-A-------CTCACAA----TTCAATATACTTTATGA-----------AATTCTTGATTGAT--------TCTTAATTGAAAC----AAAAAAACAACTTTCAACAATGGATCTCTCGGCTTACGCATCGATGAAGAACGCAGCGAATCGCGATATGTAATGTGATCTGCATTTAGTGAATCATCGAATCTTTGAACGCATCTTGCGCCCAAGGGTAATCCTTTGGGCACGCCTGTTTCAGTGTTATGTTAAA-----CCCAAAAAC----TTTCTT--------------------------TTGGTGATGTA----ACGTTGGGCTTGCCAATC----TTTT----TTGATTG-GTCTTGCTT---GGAAT-GA-TATCAATTCCAGTC--------------------------------------GGATCACCTTA--------------------------TTCTTCA-----------GATCAGGCTTTGGTA-----GTTTACC---------------------------------------------------GAAAG----------------------------------TCGCGTTTGA-ATGAACTTTGG-CCCGAATTGA--------------------TGGGATTTTT--AAAACA-TTTTCAA--TAT-----------------CCCCTAGTAACGGCGAGTGAA-GAGGGAAAAGCTCAAGTTTGGAAGCT-TCGTGGCATAGCTACGACGCGTTGT-AAACTGAAGTTTTTTGGGTGATTGGGCGACCGGATAAATAAGTCCTTTGGAAAGGGGCAACATAGAGGGTGACATTCCCGTCTTTGGTCCGAGTCAGTGCAGTCG-CTACCCAGGAAACGACGAGTCAGGTTGTTTGGGAATGCAGCCTAAAATGGGAGGTAAATCTCTCCTAAAGCTAAATACTGGCGTAAGACCGATAGCGAACAAGTACCGTGAGGGAAAGATGAAAAGGACTTTGAAAAGAGGGTCAAATAGTACGTGAAATTGTTGAAAGGGAACCGTATGAAAGTAGACTGGCTTGGTGATGATCAATGTGTGTTTCGACACGCATGCACTCA-TTGCCTTTGCCAGCCAGCGGCAGTTTTTGCTAAAGGAAGAAAATCAGGGGAATGTGGCTTCGATTTCGGTTGAAGTGTTATAGCTCCTGGTAAAATACTTTGGCAGAGACTGAGGCTAGCAGTGGGTCTTTGGG----AACTTTGCGCGCTTGTCGTCCAATGGTC----AAGTTTT-CTTCGGATG----CTTGGTTATTGGGTGGCAACTCGTGTGATGCTTCACCCTCCCGCTTAGGTCGCTGGCGTAATGCTTTTATATGACCCGTCTTGAAACACGGACCAAGGAGTCCACGTATAGAGCGAGTCGTT---GGGTGGCAAACCCAAAGGCGAAGTGAAAGCGATTGGGA---AGAAGCTGTAACAGGTGGCACTCCCGGGGGGATATGACGTTTTATACAGATTGACCTCA--CCCAAAGCTCTATGCATGGGACCCGAAAGA-TGGTG-AACTATACTTGAATAGGGTGAAGCCAGAGGAAACTCT-GGTGGAGGCTCGTAGCGATTCTGAC--GTGCAAATCGATC-GTCGAA--TTTGAGTATA-GGGGCGAAAGA
>Gongronella oleae SAUCC 4164−2
TCATTCGGGGTCATTCTTTGA--TAATCATTTCTCTTCTTTTTCCTTTGGGAGGGCAACCTTTTGGAGGGATTTGAA-GGAATCCA-CTGTGATCTGTTTT-CGAGCTTTT----------------GAAAAAAAACT-ACAACCCGTTTT----TTTTTTTCTTTGGAAAAAACCAAA----CGGGTGTGGGGAC---TTTTTAGG-A-------CTCACAA----TTCAATATACTTTATGA-----------AATTCTTGATTGAT--------TCTTAATTGAAAC----AAAAAAACAACTTTCAACAATGGATCTCTCGGCTTACGCATCGATGAAGAACGCAGCGAATCGCGATATGTAATGTGATCTGCATTTAGTGAATCATCGAATCTTTGAACGCATCTTGCGCCCAAGGGTAATCCTTTGGGCACGCCTGTTTCAGTGTTATGTTAAA-----CCCAAAAAC----TTTCTT--------------------------TTGGTGATGTA----ACGTTGGGCTTGCCAATC----TTTT----TTGATTG-GTCTTGCTT---GGAAT-GA-TATCAATTCCAGTC--------------------------------------GGATCACCTTA--------------------------TTCTTCA-----------GATCAGGCTTTGGTA-----GTTTACC---------------------------------------------------GAAAG----------------------------------TCGCGTTTGA-ATGAACTTTGG-CCCGAATTGA--------------------TGGGATTTTT--AAAACA-TTTTCAA--TAT-----------------CCCCTAGTAACGGCGAGTGAA-GAGGGAAAAGCTCAAGTTTGGAAGCT-TCGTGGCATAGCTACGACGCGTTGT-AAACTGAAGTTTTTTGGGTGATTGGGCGACCGGATAAATAAGTCCTTTGGAAAGGGGCAACATAGAGGGTGACATTCCCGTCTTTGGTCCGAGTCAGTGCAGTCG-CTACCCAGGAAACGACGAGTCAGGTTGTTTGGGAATGCAGCCTAAAATGGGAGGTAAATCTCTCCTAAAGCTAAATACTGGCGTAAGACCGATAGCGAACAAGTACCGTGAGGGAAAGATGAAAAGGACTTTGAAAAGAGGGTCAAATAGTACGTGAAATTGTTGAAAGGGAACCGTATGAAAGTAGACTGGCTTGGTGATGATCAATGTGTGTTTCGACACGCATGCACTCA-TTGCCTTTGCCAGCCAGCGGCAGTTTTTGCTAAAGGAAGAAAATCAGGGGAATGTGGCTTCGATTTCGGTTGAAGTGTTATAGCTCCTGGTAAAATACTTTGGCAGAGACTGAGGCTAGCAGTGGGTCTTTGGG----AACTTTGCGCGCTTGTCGTCCAATGGTC----AAGTTTT-CTTCGGATG----CTTGGTTATTGGGTGGCAACTCGTGTGATGCTTCACCCTCCCGCTTAGGTCGCTGGCGTAATGCTTTTATATGACCCGTCTTGAAACACGGACCAAGGAGTCCACGTATAGAGCGAGTCGTT---GGGTGGCAAACCCAAAGGCGAAGTGAAAGCGATTGGGA---AGAAGCTGTAACAGGTGGCACTCCCGGGGGGATATGACGTTTTATACAGATTGACCTCA--CCCAAAGCTCTATGCATGGGACCCGAAAGA-TGGTG-AACTATACTTGAATAGGGTGAAGCCAGAGGAAACTCT-GGTGGAGGCTCGTAGCGATTCTGAC--GTGCAAATCGATC-GTCGAA--TTTGAGTATA-GGGGCGAAAGA
